# Supplementary material for: RNA-Seq Analysis of the Sclerotinia homoeocarpa – Creeping Bentgrass Pathosystem
Source: PLoS One. 2012 Aug 8;7(8):e41150. doi: 10.1371/journal.pone.0041150 (PMC3414504; doi:10.1371/journal.pone.0041150)
Supplement: Table S1 — A complete list of Sclerotinia homoeocarpa transcripts that are over or under represented at 96 h post inoculation on creeping bentgrass. (XLSX) [file pone.0041150.s001.xlsx]

## Sheet: SH transcripts
Transcript ID	Blastx Description	log Fold Change	P-value	Expression
SHT_6881	hypothetical protein BC1G_07611 [Botryotinia fuckeliana B05.10]	13.2217	0	Up-regulated
SHT_1756	---NA---	12.7663	0	Up-regulated
SHT_1757	---NA---	12.7078	0	Up-regulated
SHT_1681	asparaginyl-trna synthetase	11.6056	0	Up-regulated
SHT_8620	ferruloyl esterase fee1b	11.3917	0	Up-regulated
SHT_8730	---NA---	10.9482	0	Up-regulated
SHT_8112	---NA---	10.852	0	Up-regulated
SHT_9435	---NA---	10.599	0	Up-regulated
SHT_7761	hypothetical protein LOC100502327 [Zea mays]	9.99787	0	Up-regulated
SHT_2112	alpha-l-arabinofuranosidase	9.96115	0	Up-regulated
SHT_6842	17 kda surface antigen	9.662	0	Up-regulated
SHT_5604	protein	9.61647	0	Up-regulated
SHT_764	---NA---	9.58135	0	Up-regulated
SHT_1148	hexamerin 2 beta	9.4577	3.29947e-182	Up-regulated
SHT_9278	thymus-specific serine protease	9.39504	0	Up-regulated
SHT_1149	hexamerin 2 beta	9.31178	9.35302e-165	Up-regulated
SHT_1942	---NA---	9.2646	0	Up-regulated
SHT_2113	alpha-l-arabinofuranosidase	9.22873	0	Up-regulated
SHT_965	actin	8.89436	0	Up-regulated
SHT_5726	endo- -beta-xylanase 1	8.48224	0	Up-regulated
SHT_8713	ribosomal protein l35a	8.42836	9.72226e-227	Up-regulated
SHT_9553	---NA---	8.37467	0	Up-regulated
SHT_1915	---NA---	8.34706	3.64954e-201	Up-regulated
SHT_551	---NA---	8.07984	6.27929e-92	Up-regulated
SHT_3910	glycoside hydrolase family 43	8.07142	2.63348e-116	Up-regulated
SHT_6924	polygalacturonase 1	8.05018	1.0804e-245	Up-regulated
SHT_3357	chk1 checkpoint-like protein	7.92036	2.25397e-44	Up-regulated
SHT_550	---NA---	7.85324	4.69688e-69	Up-regulated
SHT_2400	nd5 intron protein	7.83348	8.68156e-19	Up-regulated
SHT_5646	phb depolymerase family esterase	7.82532	0	Up-regulated
SHT_1187	---NA---	7.63085	1.20125e-97	Up-regulated
SHT_549	---NA---	7.49906	7.18877e-105	Up-regulated
SHT_6605	cephalosporin c regulator 1	7.40846	5.74222e-73	Up-regulated
SHT_8453	endoglucanase iv precursor	7.36093	6.86521e-210	Up-regulated
SHT_9236	---NA---	7.326	1.07623e-112	Up-regulated
SHT_4497	gpi anchored	7.31789	3.42303e-281	Up-regulated
SHT_9587	---NA---	7.29743	2.35139e-304	Up-regulated
SHT_3935	ricin b lectin	7.25051	0	Up-regulated
SHT_1207	bnr asp-box repeat domain protein	7.16137	3.50408e-207	Up-regulated
SHT_9483	mucin-like peritrophin	7.04589	1.83781e-102	Up-regulated
SHT_1611	ubiquitin-conjugating enzyme e2	7.01922	0	Up-regulated
SHT_8759	hypothetical protein SS1G_11245 [Sclerotinia sclerotiorum 1980]	6.96948	8.46478e-248	Up-regulated
SHT_3316	cellobiohydrolase i	6.85798	0	Up-regulated
SHT_3473	fad binding domain-containing protein	6.8434	4.24058e-22	Up-regulated
SHT_983	---NA---	6.8434	7.71853e-127	Up-regulated
SHT_8481	predicted protein [Sclerotinia sclerotiorum 1980]	6.83459	0	Up-regulated
SHT_926	---NA---	6.8235	1.64172e-86	Up-regulated
SHT_6522	zinc-binding oxidoreductase	6.8235	1.46319e-234	Up-regulated
SHT_8786	---NA---	6.78285	2.87146e-73	Up-regulated
SHT_7273	---NA---	6.71966	2.10424e-53	Up-regulated
SHT_7456	hypothetical protein BC1G_12206 [Botryotinia fuckeliana B05.10]	6.67594	1.90982e-161	Up-regulated
SHT_517	mdr-like abc transporter	6.6232	5.63576e-45	Up-regulated
SHT_2259	-binding protein	6.5658	5.99542e-302	Up-regulated
SHT_924	---NA---	6.56046	3.5234e-46	Up-regulated
SHT_9294	---NA---	6.51155	1.53654e-64	Up-regulated
SHT_501	mdr-like abc transporter	6.49487	9.43988e-38	Up-regulated
SHT_5938	hypothetical protein BC1G_14129 [Botryotinia fuckeliana B05.10]	6.49278	0	Up-regulated
SHT_516	multidrug resistance protein	6.46949	3.68933e-40	Up-regulated
SHT_645	peptidase s8 and s53 subtilisin kexin sedolisin	6.46093	3.39211e-21	Up-regulated
SHT_505	mdr-like abc transporter	6.43493	1.51001e-36	Up-regulated
SHT_503	multidrug resistance protein	6.41734	1.2078e-35	Up-regulated
SHT_976	---NA---	6.40846	6.73065e-52	Up-regulated
SHT_515	multidrug resistance protein	6.40846	1.18021e-38	Up-regulated
SHT_642	peptidase s8 and s53 subtilisin kexin sedolisin	6.40846	1.0853e-19	Up-regulated
SHT_2260	-binding protein	6.40578	3.75466e-303	Up-regulated
SHT_504	multidrug resistance protein	6.39953	2.41545e-35	Up-regulated
SHT_1763	serine protease family	6.35401	1.25705e-60	Up-regulated
SHT_1762	peptidase s8 and s53 subtilisin kexin sedolisin	6.26828	1.65698e-24	Up-regulated
SHT_1916	ecdysteroid-regulated protein	6.26828	8.22558e-56	Up-regulated
SHT_4364	hypothetical protein SS1G_04946 [Sclerotinia sclerotiorum 1980]	6.26196	0	Up-regulated
SHT_502	mdr-like abc transporter	6.25843	4.94386e-32	Up-regulated
SHT_6287	nucleolar gtp-binding protein 2	6.23853	2.53012e-29	Up-regulated
SHT_644	peptidase s8 and s53 subtilisin kexin sedolisin	6.23853	1.38889e-17	Up-regulated
SHT_21	protein	6.20143	0	Up-regulated
SHT_647	peptidase s8 and s53 subtilisin kexin sedolisin	6.14542	2.7777e-17	Up-regulated
SHT_663	---NA---	6.04589	2.53012e-29	Up-regulated
SHT_4811	carboxylesterase family protein	6.04589	3.47242e-18	Up-regulated
SHT_5411	endo- -beta-xylanase	6.03514	0	Up-regulated
SHT_518	multidrug resistance protein	6.01112	1.47554e-39	Up-regulated
SHT_4332	glucose oxidase	6.00909	0	Up-regulated
SHT_5946	aflatoxin biosynthesis ketoreductase nor-1	5.97689	0	Up-regulated
SHT_8399	---NA---	5.9755	1.1533e-41	Up-regulated
SHT_513	mdr-like abc transporter	5.94819	1.88786e-37	Up-regulated
SHT_3127	alpha-l-arabinofuranosidase a	5.93156	1.83781e-102	Up-regulated
SHT_3188	lipase 4	5.90006	0	Up-regulated
SHT_1439	transposable element retrotrans_gag	5.86302	1.45568e-11	Up-regulated
SHT_717	cell division protein aaa atpase family	5.86302	8.48086e-22	Up-regulated
SHT_2082	cellobiohydrolase ii	5.82183	1.17998e-267	Up-regulated
SHT_4352	neutral protease 2	5.8104	0	Up-regulated
SHT_5737	protein	5.79391	0	Up-regulated
SHT_4451	glycerol dehydrogenase	5.77729	0	Up-regulated
SHT_4392	fad binding domain-containing protein	5.7615	0	Up-regulated
SHT_189	---NA---	5.74103	2.98072e-08	Up-regulated
SHT_542	---NA---	5.74103	4.72023e-38	Up-regulated
SHT_4312	retrotransposon ty1-copia subclass	5.74103	2.27476e-13	Up-regulated
SHT_6501	beta- -endoglucanase	5.71378	1.79524e-238	Up-regulated
SHT_5247	glycosyl hydrolases family 25 protein	5.70523	2.45587e-94	Up-regulated
SHT_1188	---NA---	5.69797	5.17911e-26	Up-regulated
SHT_9571	---NA---	5.69797	8.77937e-78	Up-regulated
SHT_16	serine acetyltransferase	5.69797	3.16311e-30	Up-regulated
SHT_2083	cellobiohydrolase ii	5.69147	3.48898e-278	Up-regulated
SHT_718	cell division protein aaa atpase family	5.65357	4.34091e-19	Up-regulated
SHT_7293	retrotransposon ty1-copia subclass	5.60777	4.14278e-25	Up-regulated
SHT_1941	---NA---	5.60777	1.26512e-29	Up-regulated
SHT_514	mdr-like abc transporter	5.56845	3.60532e-43	Up-regulated
SHT_4909	developmental-specific protein ssp1	5.51494	0	Up-regulated
SHT_190	---NA---	5.51155	2.38449e-07	Up-regulated
SHT_4161	endoglucanase ii	5.46528	0	Up-regulated
SHT_763	---NA---	5.46093	1.72069e-111	Up-regulated
SHT_8568	endopolygalacturonase 4	5.4571	0	Up-regulated
SHT_4678	cyclopropane-fatty-acyl-phospholipid synthase	5.40846	1.06022e-22	Up-regulated
SHT_6279	---NA---	5.39575	0	Up-regulated
SHT_506	multidrug resistance protein	5.37239	4.83063e-35	Up-regulated
SHT_5120	fungal cellulose binding domain containing protein	5.35897	0	Up-regulated
SHT_1577	hypothetical protein GLRG_10058 [Glomerella graminicola M1.001]	5.35401	7.72727e-34	Up-regulated
SHT_3158	fad linked oxidase domain protein	5.32939	3.58574e-170	Up-regulated
SHT_3310	xylosidase glycosyl	5.30546	0	Up-regulated
SHT_6018	glycoside hydrolase family 61 protein	5.26369	0	Up-regulated
SHT_1827	---NA---	5.23853	2.7777e-17	Up-regulated
SHT_1004	predicted protein [Sclerotinia sclerotiorum 1980]	5.23853	8.68156e-19	Up-regulated
SHT_7586	rna polymerase beta chain	5.23853	1.1533e-41	Up-regulated
SHT_7225	retrotransposon ty3-gypsy subclass	5.23853	1.0853e-19	Up-regulated
SHT_4469	secreted hydrolase	5.23423	2.95576e-132	Up-regulated
SHT_716	cell division protein aaa atpase family	5.17713	1.13741e-13	Up-regulated
SHT_6965	nucleoside-diphosphate-sugar epimerase family protein	5.15	3.29376e-117	Up-regulated
SHT_2293	hypothetical protein BC1G_14129 [Botryotinia fuckeliana B05.10]	5.1347	6.18081e-33	Up-regulated
SHT_4481	cas1 appressorium specific protein	5.13042	0	Up-regulated
SHT_1784	phytanoyl- dioxygenase	5.113	2.81809e-45	Up-regulated
SHT_195	---NA---	5.113	5.96136e-08	Up-regulated
SHT_9437	ankyrin repeat protein	5.04589	8.28522e-25	Up-regulated
SHT_1810	---NA---	5.04589	1.8197e-12	Up-regulated
SHT_4520	endoglucanase iv precursor	5.02745	4.23413e-248	Up-regulated
SHT_2156	alpha-ketoglutarate-dependent sulfonate	4.98957	0	Up-regulated
SHT_4137	alcohol dehydrogenase	4.97956	0	Up-regulated
SHT_3939	nuclear pore complex protein an-nup82	4.9755	2.84364e-14	Up-regulated
SHT_9320	cytochrome p450	4.9755	1.06022e-22	Up-regulated
SHT_194	---NA---	4.9755	4.76892e-07	Up-regulated
SHT_3878	endo-beta- -glucanase	4.95735	1.01154e-186	Up-regulated
SHT_3303	cell division cycle	4.93897	8.0604e-121	Up-regulated
SHT_4820	gtpase activating protein	4.93897	2.7777e-17	Up-regulated
SHT_871	ribosomal protein l2	4.93897	3.47242e-18	Up-regulated
SHT_8339	glycoside hydrolase family 31	4.91313	1.35215e-246	Up-regulated
SHT_4702	---NA---	4.9015	1.49038e-08	Up-regulated
SHT_172	retrotransposon unclassified	4.9015	1.52598e-05	Up-regulated
SHT_5865	phenylacetone monooxygenase	4.9015	1.16448e-10	Up-regulated
SHT_6888	dna mismatch repair protein msh-2	4.88879	2.68456e-82	Up-regulated
SHT_5988	xyloglucan-specific endo-beta- -glucanase precursor	4.87596	1.22812e-94	Up-regulated
SHT_2155	alpha-ketoglutarate-dependent sulfonate	4.87166	0	Up-regulated
SHT_4206	carboxypeptidase cpds	4.84734	1.44676e-135	Up-regulated
SHT_7327	ferruloyl esterase fee1b	4.84382	0	Up-regulated
SHT_2332	60s ribosomal protein l39	4.8235	1.37285e-79	Up-regulated
SHT_7943	puff b-2 protein	4.8235	5.55524e-17	Up-regulated
SHT_6762	dna ligase i	4.8235	4.54943e-13	Up-regulated
SHT_4234	d-xylose reductase	4.8112	0	Up-regulated
SHT_2296	hypothetical protein [Magnaporthe oryzae 70-15]	4.79027	0	Up-regulated
SHT_6966	topoisomerase 1-associated factor 1	4.74103	4.54943e-13	Up-regulated
SHT_6640	bnr asp-box repeat domain protein	4.74103	3.63933e-12	Up-regulated
SHT_7777	retrotransposon protein	4.74103	8.88745e-16	Up-regulated
SHT_1829	low quality protein: protein	4.74103	7.10944e-15	Up-regulated
SHT_2848	non-repetitive	4.74103	1.49038e-08	Up-regulated
SHT_7587	hydrophobin	4.72682	0	Up-regulated
SHT_3694	protein	4.71966	8.48086e-22	Up-regulated
SHT_8099	pectin	4.67594	4.0674e-60	Up-regulated
SHT_1830	low quality protein: protein	4.65357	1.13741e-13	Up-regulated
SHT_1730	---NA---	4.65357	4.65777e-10	Up-regulated
SHT_1575	---NA---	4.65357	1.49038e-08	Up-regulated
SHT_7957	---NA---	4.65357	3.5548e-15	Up-regulated
SHT_5357	extracellular exo-	4.65357	2.98072e-08	Up-regulated
SHT_2295	hypothetical protein [Magnaporthe oryzae 70-15]	4.64321	0	Up-regulated
SHT_2294	hypothetical protein BC1G_14129 [Botryotinia fuckeliana B05.10]	4.63085	2.03284e-40	Up-regulated
SHT_2571	endo- -beta-xylanase	4.62655	0	Up-regulated
SHT_7230	exocyst complex component sec10	4.6144	4.71041e-84	Up-regulated
SHT_7186	ccaat-box-binding transcription factor	4.59217	4.64329e-35	Up-regulated
SHT_6717	endo- -beta-mannosidase	4.57734	4.40499e-170	Up-regulated
SHT_2058	nrps-like	4.57111	1.51047e-36	Up-regulated
SHT_6458	gag-pol polyprotein	4.56046	2.32892e-10	Up-regulated
SHT_1711	hypothetical protein [Beta vulgaris]	4.56046	3.72605e-09	Up-regulated
SHT_7506	s-adenosyl-l-methionine:jasmonic acid carboxyl methyltransferase	4.56046	4.54943e-13	Up-regulated
SHT_1806	mfs transporter	4.56046	4.65777e-10	Up-regulated
SHT_1574	---NA---	4.56046	1.90753e-06	Up-regulated
SHT_7986	glycosyl hydrolase family 62 protein	4.50635	0	Up-regulated
SHT_4651	zinc-binding dehydrogenase	4.46707	0	Up-regulated
SHT_980	---NA---	4.46093	9.31539e-10	Up-regulated
SHT_6803	gag-pol polyprotein	4.46093	2.32892e-10	Up-regulated
SHT_6044	af378024_1reverse transcriptase	4.46093	1.49038e-08	Up-regulated
SHT_1606	---NA---	4.46093	5.96136e-08	Up-regulated
SHT_7452	ubiquinone menaquinone biosynthesis methyltransferase	4.46093	3.63933e-12	Up-regulated
SHT_7791	c2h2 transcription factor	4.46093	4.54943e-13	Up-regulated
SHT_137	---NA---	4.46093	7.62998e-06	Up-regulated
SHT_7962	cellular morphogenesis protein	4.46093	2.27476e-13	Up-regulated
SHT_7622	hhe domain protein	4.43493	0	Up-regulated
SHT_5370	btb poz domain protein	4.41911	8.6536e-32	Up-regulated
SHT_6819	---NA---	4.35401	9.31539e-10	Up-regulated
SHT_641	cytochrome oxidase subunit 2	4.35401	2.98072e-08	Up-regulated
SHT_8958	mfs monocarboxylate transporter	4.35401	1.90221e-26	Up-regulated
SHT_8202	ion	4.35401	4.45367e-24	Up-regulated
SHT_1958	---NA---	4.35401	4.68064e-19	Up-regulated
SHT_5082	mitochondrial chaperone bcs1	4.35401	1.90753e-06	Up-regulated
SHT_8086	short chain dehydrogenase reductase	4.31654	1.2107e-163	Up-regulated
SHT_7205	endoglucanase i	4.31508	0	Up-regulated
SHT_3431	phosphatidyl synthase	4.29967	0	Up-regulated
SHT_2059	nrps-like	4.29743	3.65983e-39	Up-regulated
SHT_6820	glucan -beta-glucosidase	4.28916	7.36697e-57	Up-regulated
SHT_1610	retinol dehydrogenase 12	4.2869	2.29629e-123	Up-regulated
SHT_8085	glycoside hydrolase family 7 protein	4.27607	0	Up-regulated
SHT_1070	---NA---	4.26912	0	Up-regulated
SHT_2669	beta-xylosidase	4.24432	2.23991e-185	Up-regulated
SHT_6181	sister chromatid cohesion protein	4.23853	1.19226e-07	Up-regulated
SHT_1957	transcription factor	4.23853	1.45568e-10	Up-regulated
SHT_9254	short chain dehydrogenase reductase family protein	4.23853	2.61598e-12	Up-regulated
SHT_9400	---NA---	4.23853	6.82459e-13	Up-regulated
SHT_9175	transposon en spm sub-class	4.23853	5.11811e-12	Up-regulated
SHT_6129	---NA---	4.23853	2.38449e-07	Up-regulated
SHT_9451	---NA---	4.23853	1.77732e-13	Up-regulated
SHT_1111	---NA---	4.23853	2.38449e-07	Up-regulated
SHT_40	athila retroelement orf1 protein	4.23853	1.49038e-08	Up-regulated
SHT_2192	endo- -beta-	4.19888	0	Up-regulated
SHT_2203	minor allergen alt a 7	4.16644	5.5553e-251	Up-regulated
SHT_9063	peroxisomal copper amine oxidase	4.15607	1.53647e-32	Up-regulated
SHT_2371	u3 small nucleolar ribonucleoprotein protein	4.15607	9.22531e-19	Up-regulated
SHT_4679	hypothetical protein SS1G_13636 [Sclerotinia sclerotiorum 1980]	4.15607	3.48346e-13	Up-regulated
SHT_1609	retinol dehydrogenase 12	4.13304	7.6375e-119	Up-regulated
SHT_5676	---NA---	4.113	1.90753e-06	Up-regulated
SHT_8814	---NA---	4.113	7.46048e-11	Up-regulated
SHT_1712	hypothetical protein [Beta vulgaris]	4.113	4.76892e-07	Up-regulated
SHT_6009	serine acetyltransferase	4.113	9.53774e-07	Up-regulated
SHT_7787	mdr-like abc transporter	4.113	2.09603e-09	Up-regulated
SHT_9141	camp-mediated signaling protein	4.113	3.82129e-11	Up-regulated
SHT_270	---NA---	4.113	1.38905e-17	Up-regulated
SHT_9469	---NA---	4.113	2.61598e-12	Up-regulated
SHT_9169	cellobiose dehydrogenase	4.113	1.40998e-21	Up-regulated
SHT_9283	isoflavone reductase family protein	4.113	1.95618e-11	Up-regulated
SHT_6900	dual specificity protein kinase pom1	4.113	4.17295e-07	Up-regulated
SHT_5651	rhamnogalacturonan acetylesterase	4.09363	0	Up-regulated
SHT_9347	glutamyl-trna amidotransferase subunit a	4.09098	1.39745e-63	Up-regulated
SHT_8883	xylosidase : arabinofuranosidase	4.08653	9.19521e-51	Up-regulated
SHT_6295	---NA---	4.06861	3.09164e-17	Up-regulated
SHT_8669	---NA---	4.06861	1.76388e-58	Up-regulated
SHT_8468	predicted protein [Botryotinia fuckeliana B05.10]	4.0495	7.09987e-174	Up-regulated
SHT_23	duf1295 domain protein	4.04589	3.36807e-37	Up-regulated
SHT_4464	mfs quinate	4.02281	7.22207e-22	Up-regulated
SHT_776	nadh dehydrogenase subunit 1	4.00721	1.7615e-28	Up-regulated
SHT_3404	cuticle-degrading serine protease	3.98679	0	Up-regulated
SHT_2204	minor allergen alt a 7	3.9779	2.40059e-253	Up-regulated
SHT_8920	nacht domain protein	3.9755	1.07714e-09	Up-regulated
SHT_6960	hypothetical protein SS1G_09067 [Sclerotinia sclerotiorum 1980]	3.9755	8.04774e-07	Up-regulated
SHT_5754	hypothetical protein SS1G_12299 [Sclerotinia sclerotiorum 1980]	3.9755	5.72843e-19	Up-regulated
SHT_1811	---NA---	3.9755	3.82129e-11	Up-regulated
SHT_9547	---NA---	3.9755	6.11028e-15	Up-regulated
SHT_1802	athila retroelement orf1 protein	3.9755	2.98058e-06	Up-regulated
SHT_7842	gastrula zinc finger protein	3.9755	2.98084e-08	Up-regulated
SHT_2191	endo- -beta-	3.96219	0	Up-regulated
SHT_5580	carbohydrate esterase family 8	3.94308	2.03756e-39	Up-regulated
SHT_3985	ribosomal protein s17	3.93368	2.75192e-21	Up-regulated
SHT_3011	oleate delta-12 desaturase	3.90933	9.84425e-60	Up-regulated
SHT_4985	glutathione synthetase	3.9015	1.11778e-07	Up-regulated
SHT_5321	udp-glucose 4-epimerase	3.88763	1.95054e-83	Up-regulated
SHT_7398	reverse transcriptase	3.87596	1.41475e-19	Up-regulated
SHT_5978	carboxylesterase family protein	3.84892	1.47252e-106	Up-regulated
SHT_9420	hypothetical protein SS1G_12903 [Sclerotinia sclerotiorum 1980]	3.8235	2.16826e-18	Up-regulated
SHT_9165	---NA---	3.8235	4.07555e-09	Up-regulated
SHT_8281	---NA---	3.8235	2.98084e-08	Up-regulated
SHT_7139	---NA---	3.8235	1.11469e-18	Up-regulated
SHT_6828	hypothetical protein SS1G_04423 [Sclerotinia sclerotiorum 1980]	3.8235	1.09683e-05	Up-regulated
SHT_1791	zinc knuckle family expressed	3.8235	5.72265e-06	Up-regulated
SHT_9389	dna-directed rna polymerase i subunit rpa1	3.8235	2.09603e-09	Up-regulated
SHT_8560	predicted protein [Botryotinia fuckeliana B05.10]	3.80885	1.75264e-164	Up-regulated
SHT_6319	zinc-binding alcohol	3.79653	5.59039e-54	Up-regulated
SHT_8922	hypothetical protein BC1G_07010 [Botryotinia fuckeliana B05.10]	3.78602	7.56948e-99	Up-regulated
SHT_3526	mfs transporter	3.77695	1.94469e-75	Up-regulated
SHT_4145	hypothetical protein CMQ_7273 [Grosmannia clavigera kw1407]	3.69797	4.11236e-10	Up-regulated
SHT_1529	thiazole biosynthesis enzyme	3.6892	2.54491e-162	Up-regulated
SHT_6883	predicted protein [Sclerotinia sclerotiorum 1980]	3.67911	1.04862e-33	Up-regulated
SHT_5827	predicted protein [Botryotinia fuckeliana B05.10]	3.67347	5.183e-32	Up-regulated
SHT_608	---NA---	3.65357	5.72265e-06	Up-regulated
SHT_8896	protein	3.65357	1.11778e-07	Up-regulated
SHT_1877	---NA---	3.65357	4.17295e-07	Up-regulated
SHT_24	conserved protein	3.65357	2.16102e-07	Up-regulated
SHT_609	---NA---	3.65357	5.72265e-06	Up-regulated
SHT_1895	---NA---	3.65357	1.94171e-08	Up-regulated
SHT_7947	---NA---	3.65357	8.04774e-07	Up-regulated
SHT_9513	six-hairpin glycosidase	3.65357	1.02473e-08	Up-regulated
SHT_8259	---NA---	3.65357	4.17295e-07	Up-regulated
SHT_1902	---NA---	3.65357	4.17295e-07	Up-regulated
SHT_8801	cyclin-like protein	3.65357	1.11778e-07	Up-regulated
SHT_1476	fructosyl peptide oxidase	3.64063	1.32555e-30	Up-regulated
SHT_9544	hypothetical protein MGG_03469 [Magnaporthe oryzae 70-15]	3.64052	0	Up-regulated
SHT_3605	benzoate 4-monooxygenase cytochrome p450	3.63846	1.74978e-24	Up-regulated
SHT_5168	chitin binding	3.62848	3.802e-84	Up-regulated
SHT_5388	aldehyde reductase	3.621	3.13307e-84	Up-regulated
SHT_8347	---NA---	3.60777	7.23022e-25	Up-regulated
SHT_1783	phytanoyl- dioxygenase	3.59217	4.33174e-21	Up-regulated
SHT_6154	small nucleolar ribonucleoprotein complex subunit	3.59217	1.60513e-11	Up-regulated
SHT_5209	---NA---	3.57295	1.84241e-63	Up-regulated
SHT_4746	cellulase family protein	3.57055	4.48704e-187	Up-regulated
SHT_1698	hypothetical protein BC1G_14206 [Botryotinia fuckeliana B05.10]	3.56046	6.80744e-16	Up-regulated
SHT_5741	alpha- -	3.56046	2.16102e-07	Up-regulated
SHT_4256	mitotic inducer phosphatase cdc25	3.53272	2.62439e-89	Up-regulated
SHT_7961	laccase-1 precursor	3.53227	6.20807e-160	Up-regulated
SHT_6267	5-methylcytosine g t mismatch-specific dna	3.52804	6.84979e-42	Up-regulated
SHT_7275	lactose permease	3.52299	1.36488e-58	Up-regulated
SHT_8187	mfs transporter	3.51155	2.38543e-22	Up-regulated
SHT_5432	aldo-keto reductase	3.50794	5.80565e-187	Up-regulated
SHT_8614	---NA---	3.48815	5.20985e-166	Up-regulated
SHT_3781	glycerol dehydrogenase	3.48795	5.04832e-240	Up-regulated
SHT_5195	l-arabinitol 4-dehydrogenase	3.48076	0	Up-regulated
SHT_1477	fructosyl peptide oxidase	3.47375	1.28349e-30	Up-regulated
SHT_4308	endo- -beta-	3.46827	4.67385e-57	Up-regulated
SHT_4029	nadh oxidase	3.46822	0	Up-regulated
SHT_3839	carboxypeptidase a4	3.46671	0	Up-regulated
SHT_4781	peptidyl-prolyl cis-trans isomerase cyp8	3.46093	3.40642e-18	Up-regulated
SHT_8655	d-lactate dehydrogenase	3.46093	1.54992e-06	Up-regulated
SHT_9162	c6 finger domain	3.46093	2.76132e-18	Up-regulated
SHT_1967	chorismate synthase	3.46093	8.68134e-07	Up-regulated
SHT_8823	---NA---	3.46093	8.04774e-07	Up-regulated
SHT_9213	---NA---	3.46093	4.17295e-07	Up-regulated
SHT_9492	ssdna binding protein ssb3	3.46093	4.62949e-07	Up-regulated
SHT_8141	gypsy-type retrotransposon	3.46093	2.98058e-06	Up-regulated
SHT_8260	---NA---	3.46093	1.54992e-06	Up-regulated
SHT_1749	cell surface protein	3.46093	1.09683e-05	Up-regulated
SHT_3336	hexose transporter protein	3.44017	2.44163e-276	Up-regulated
SHT_5936	y7484_emeni ame: full=uncharacterized protein an7484	3.42925	0	Up-regulated
SHT_1530	thiazole biosynthesis enzyme	3.41645	2.1285e-164	Up-regulated
SHT_7790	nad-specific glutamate dehydrogenase	3.41607	3.61469e-64	Up-regulated
SHT_7781	zinc-binding	3.41256	8.0852e-117	Up-regulated
SHT_25	cell wall-associated hydrolase	3.40846	6.38408e-25	Up-regulated
SHT_8391	two-component response regulator ssk1p	3.40846	1.63356e-21	Up-regulated
SHT_5548	nitrogen assimilation transcription factor nira	3.40846	6.98424e-11	Up-regulated
SHT_8087	---NA---	3.39433	1.53732e-264	Up-regulated
SHT_5664	short-chain dehydrogenase	3.38396	2.29581e-84	Up-regulated
SHT_191	---NA---	3.37604	2.46382e-07	Up-regulated
SHT_2369	ribosome biogenesis protein kri1	3.37117	7.36835e-153	Up-regulated
SHT_2818	protease s8 tripeptidyl peptidase	3.32903	7.33543e-259	Up-regulated
SHT_2041	stress response protein nst1	3.326	2.80779e-23	Up-regulated
SHT_8247	predicted protein [Botryotinia fuckeliana B05.10]	3.31654	2.08527e-14	Up-regulated
SHT_9227	hypothetical protein SS1G_02632 [Sclerotinia sclerotiorum 1980]	3.31654	9.82799e-16	Up-regulated
SHT_3495	beta-glucosidase a	3.30788	1.48048e-236	Up-regulated
SHT_4654	myb dna-binding domain protein	3.29743	1.02473e-08	Up-regulated
SHT_2331	60s ribosomal protein l39	3.28916	1.66509e-34	Up-regulated
SHT_416	-binding protein	3.28506	0	Up-regulated
SHT_5611	plasma membrane snare protein	3.26501	7.86471e-21	Up-regulated
SHT_7187	predicted protein [Botryotinia fuckeliana B05.10]	3.26435	0	Up-regulated
SHT_2740	glycerol-3-phosphate dehydrogenase	3.26238	1.31315e-10	Up-regulated
SHT_7721	pantothenate transporter liz1	3.23853	6.67954e-08	Up-regulated
SHT_8653	laglidadg endonuclease	3.23853	1.6189e-09	Up-regulated
SHT_7437	sam domain	3.23853	3.67376e-08	Up-regulated
SHT_4042	protease s8 tripeptidyl peptidase	3.23853	4.62949e-07	Up-regulated
SHT_9578	---NA---	3.23853	1.69905e-12	Up-regulated
SHT_3688	antiviral protein	3.22682	0	Up-regulated
SHT_3948	gtp binding	3.21992	4.61856e-202	Up-regulated
SHT_2921	ran exchange factor prp20 pim1	3.21157	3.78011e-54	Up-regulated
SHT_2141	predicted protein [Aspergillus terreus NIH2624]	3.21013	0	Up-regulated
SHT_4531	oligopeptide transporter opt family	3.18529	1.22402e-37	Up-regulated
SHT_9522	beta- -endoglucanase	3.17713	3.08065e-23	Up-regulated
SHT_4216	glycoside hydrolase family 31	3.17063	1.67029e-43	Up-regulated
SHT_4832	nucleoside-diphosphate-sugar epimerase	3.16907	4.25105e-131	Up-regulated
SHT_4587	blue light-inducible protein bli-3	3.1309	0	Up-regulated
SHT_9043	ethyl tert-butyl ether degradation	3.12306	2.53026e-53	Up-regulated
SHT_5895	potential alpha- -mannanase	3.113	1.6189e-09	Up-regulated
SHT_888	3-isopropylmalate dehydrogenase	3.113	5.10199e-09	Up-regulated
SHT_5825	alkaline dihydroceramidase	3.10674	3.77345e-42	Up-regulated
SHT_5561	hypothetical protein FG03674.1 [Gibberella zeae PH-1]	3.08747	0	Up-regulated
SHT_3649	protein	3.08363	2.33964e-249	Up-regulated
SHT_4869	hypothetical protein SS1G_07058 [Sclerotinia sclerotiorum 1980]	3.07984	7.65741e-14	Up-regulated
SHT_2163	fucose-specific lectin	3.06605	0	Up-regulated
SHT_2164	fucose-specific lectin	3.05828	0	Up-regulated
SHT_4008	tyrosinase central domain containing protein	3.04589	4.06609e-54	Up-regulated
SHT_4748	alpha-	3.04248	0	Up-regulated
SHT_3617	glycoside hydrolase family 28 protein	3.02554	1.05426e-89	Up-regulated
SHT_2801	alpha-amylase a type-1 2	3.0238	4.84925e-74	Up-regulated
SHT_3543	protein-tyrosine	3.01614	1.94705e-08	Up-regulated
SHT_5126	cutinase precursor	3.01059	0	Up-regulated
SHT_4168	endo-rhamnogalacturonase f	2.9755	1.02611e-07	Up-regulated
SHT_6995	duf985 domain-containing protein	2.9755	1.73122e-15	Up-regulated
SHT_9550	---NA---	2.9755	4.64987e-06	Up-regulated
SHT_6747	mfs multidrug transporter	2.9755	1.04916e-05	Up-regulated
SHT_1955	rrna processing protein	2.9755	5.65474e-08	Up-regulated
SHT_8740	pre-mrna-splicing factor rse1	2.9755	6.67954e-08	Up-regulated
SHT_4405	integral membrane protein pth11-	2.95791	1.9569e-41	Up-regulated
SHT_1663	hypothetical protein SS1G_12110 [Sclerotinia sclerotiorum 1980]	2.95523	1.74902e-67	Up-regulated
SHT_1748	cell surface protein	2.94308	9.42343e-31	Up-regulated
SHT_6889	gmp synthase	2.94009	3.47381e-74	Up-regulated
SHT_5087	rsc complex subunit	2.92659	8.22884e-10	Up-regulated
SHT_5433	mfs sugar	2.92475	1.55805e-121	Up-regulated
SHT_1206	bnr asp-box repeat domain protein	2.92023	3.89422e-93	Up-regulated
SHT_6406	beta- -endoglucanase	2.91344	1.03155e-36	Up-regulated
SHT_1845	phosphatidylinositol 4-kinase pik1a	2.9015	7.08059e-10	Up-regulated
SHT_5557	serine carboxypeptidase	2.89722	0	Up-regulated
SHT_8789	norsolorinic acid reductase	2.88064	2.08786e-67	Up-regulated
SHT_6103	dod nd5 i1 grp id protein	2.87596	8.43151e-06	Up-regulated
SHT_3238	cytochrome p450	2.86508	1.29254e-192	Up-regulated
SHT_5303	beta-xylosidase (exo-beta-( )-xylanase)	2.86302	0	Up-regulated
SHT_2150	short-chain dehydrogenase reductase family	2.86265	0	Up-regulated
SHT_2140	predicted protein [Aspergillus terreus NIH2624]	2.86178	1.23242e-243	Up-regulated
SHT_891	3-isopropylmalate dehydrogenase	2.84622	5.67902e-10	Up-regulated
SHT_3354	peptidase s41 family protein	2.8434	1.48284e-51	Up-regulated
SHT_2149	short-chain dehydrogenase reductase family	2.84051	0	Up-regulated
SHT_1074	predicted protein [Sclerotinia sclerotiorum 1980]	2.82782	0	Up-regulated
SHT_8328	---NA---	2.8235	1.40142e-06	Up-regulated
SHT_6636	ccch zinc finger protein	2.8235	4.40733e-08	Up-regulated
SHT_7510	peroxisome biosynthesis protein pas1	2.8235	1.52384e-05	Up-regulated
SHT_2376		2.82213	1.7842e-20	Up-regulated
SHT_2822	carboxypeptidase s1	2.81785	0	Up-regulated
SHT_1664	hypothetical protein SS1G_12110 [Sclerotinia sclerotiorum 1980]	2.8168	8.58319e-78	Up-regulated
SHT_3023	integral membrane	2.81584	6.77156e-30	Up-regulated
SHT_2347	---NA---	2.81497	0	Up-regulated
SHT_9179	hypothetical protein BC1G_10055 [Botryotinia fuckeliana B05.10]	2.78445	0	Up-regulated
SHT_1205	bnr asp-box repeat domain protein	2.77122	2.62263e-81	Up-regulated
SHT_3460	trna methyltransferase subunit	2.76905	3.23357e-12	Up-regulated
SHT_6142	sugar transporter	2.76905	1.52384e-05	Up-regulated
SHT_3415	mfs multidrug	2.76905	1.52384e-05	Up-regulated
SHT_6589	hypothetical protein BC1G_10641 [Botryotinia fuckeliana B05.10]	2.76905	2.38508e-11	Up-regulated
SHT_7619	polyphosphoinositide phosphatase	2.76578	6.15962e-151	Up-regulated
SHT_7516	integral membrane protein	2.76497	2.39901e-233	Up-regulated
SHT_433	hypothetical protein BC1G_12455 [Botryotinia fuckeliana B05.10]	2.74873	7.64285e-11	Up-regulated
SHT_5620	para-hydroxybenzoate-polyprenyltransferase	2.74614	5.25675e-107	Up-regulated
SHT_6351	1-phosphatidylinositol-3-phosphate 5-kinase	2.74103	3.35395e-07	Up-regulated
SHT_8494	maltose permease, putative [Penicillium marneffei ATCC 18224]	2.74103	5.54257e-121	Up-regulated
SHT_3385	glucose-methanol-choline oxidoreductase	2.72886	5.6825e-80	Up-regulated
SHT_1822	c6 zinc finger domain protein	2.70566	1.28174e-68	Up-regulated
SHT_4294	gas1-like protein	2.70248	3.63633e-53	Up-regulated
SHT_7591	---NA---	2.67463	3.39827e-34	Up-regulated
SHT_1365	amino acid permease	2.66303	3.03523e-22	Up-regulated
SHT_1366	amino acid permease	2.65357	7.53079e-24	Up-regulated
SHT_8570	---NA---	2.65357	2.4588e-08	Up-regulated
SHT_8345	gaba	2.65357	8.43151e-06	Up-regulated
SHT_1924	predicted protein [Botryotinia fuckeliana B05.10]	2.65357	2.55079e-15	Up-regulated
SHT_9580	---NA---	2.65357	1.05054e-13	Up-regulated
SHT_5516	rhamnogalacturonase a	2.63629	3.80335e-117	Up-regulated
SHT_7837	---NA---	2.6322	7.29495e-71	Up-regulated
SHT_2920	fatty acid desaturase	2.62932	1.82366e-09	Up-regulated
SHT_7373	duf636 domain-containing protein	2.61158	5.82612e-107	Up-regulated
SHT_43	hypothetical protein Pmar_PMAR019158 [Perkinsus marinus ATCC 50983]	2.61134	1.67595e-44	Up-regulated
SHT_5995	histidine acid phosphatase	2.60777	1.3704e-77	Up-regulated
SHT_2689	hypothetical protein SS1G_03107 [Sclerotinia sclerotiorum 1980]	2.60399	1.98638e-17	Up-regulated
SHT_2416	beta-xylosidase	2.59704	2.42042e-161	Up-regulated
SHT_2023	predicted protein [Sclerotinia sclerotiorum 1980]	2.59502	3.75606e-43	Up-regulated
SHT_7414	---NA---	2.58576	2.69196e-85	Up-regulated
SHT_3613	efflux pump antibiotic resistance	2.58576	7.81372e-33	Up-regulated
SHT_2022	predicted protein [Sclerotinia sclerotiorum 1980]	2.58216	8.32881e-42	Up-regulated
SHT_7927	---NA---	2.57557	2.94142e-37	Up-regulated
SHT_4892	predicted protein [Sclerotinia sclerotiorum 1980]	2.57274	4.03429e-70	Up-regulated
SHT_6467	amino acid	2.57227	0	Up-regulated
SHT_661	glycogenin	2.5658	1.79384e-32	Up-regulated
SHT_5231	topoisomerase ii-associated protein pat1	2.56306	9.08506e-37	Up-regulated
SHT_3624	cfem domain protein	2.54965	5.35096e-161	Up-regulated
SHT_7147	---NA---	2.5452	1.06647e-60	Up-regulated
SHT_3636	tripeptidyl-peptidase 1 precursor	2.54514	0	Up-regulated
SHT_1523	c2h2 transcription factor	2.54339	2.76513e-110	Up-regulated
SHT_1821	c6 zinc finger domain protein	2.53189	3.85408e-52	Up-regulated
SHT_7570	extracellular exo-	2.52804	7.42885e-06	Up-regulated
SHT_5477	pyridoxal reductase	2.52556	3.85408e-52	Up-regulated
SHT_3171	carboxylesterase family protein	2.49264	1.20509e-23	Up-regulated
SHT_2256	acyl- desaturase	2.47772	4.49693e-122	Up-regulated
SHT_8678	spermidine family transporter	2.46915	3.78301e-48	Up-regulated
SHT_150	---NA---	2.46336	0	Up-regulated
SHT_5013	---NA---	2.46093	7.42885e-06	Up-regulated
SHT_5791	phosphatidylethanolamine-binding protein	2.45163	9.39689e-169	Up-regulated
SHT_4865	phosphoric ester	2.43784	4.00469e-08	Up-regulated
SHT_3514	extracellular serine-rich protein	2.42616	3.62567e-07	Up-regulated
SHT_8034	predicted protein [Chaetomium globosum CBS 148.51]	2.41911	6.11133e-09	Up-regulated
SHT_3237	alpha-n-arabinofuranosidase a	2.41462	3.23732e-141	Up-regulated
SHT_2747	alpha- - subfamily	2.41438	9.87309e-22	Up-regulated
SHT_4224	serine-threonine rich	2.40775	0	Up-regulated
SHT_775	nadh dehydrogenase subunit 1	2.40359	6.24218e-07	Up-regulated
SHT_4961	signal sequence receptor alpha chain	2.40359	7.60845e-179	Up-regulated
SHT_7746	---NA---	2.40081	1.41666e-63	Up-regulated
SHT_4670	glucose-inducible sam-dependent methyltransferase	2.399	6.2316e-13	Up-regulated
SHT_1073	predicted protein [Sclerotinia sclerotiorum 1980]	2.39862	1.25709e-246	Up-regulated
SHT_5461	predicted protein [Uncinocarpus reesii 1704]	2.39708	1.72004e-55	Up-regulated
SHT_5864		2.39054	1.63651e-06	Up-regulated
SHT_5003	rna sigma 70	2.39054	4.56022e-32	Up-regulated
SHT_9224	---NA---	2.38656	0	Up-regulated
SHT_2993	lysophospholipase plb3	2.3794	2.8295e-06	Up-regulated
SHT_7872	hypothetical protein BC1G_08837 [Botryotinia fuckeliana B05.10]	2.3794	2.58223e-20	Up-regulated
SHT_1003	predicted protein [Sclerotinia sclerotiorum 1980]	2.37604	1.21193e-07	Up-regulated
SHT_9370	predicted protein [Botryotinia fuckeliana B05.10]	2.37216	2.07281e-143	Up-regulated
SHT_3445	benzoate 4-monooxygenase cytochrome p450	2.36406	2.73961e-22	Up-regulated
SHT_5614	gdsl lipase acylhydrolase family protein	2.35718	1.46053e-29	Up-regulated
SHT_5230	gas1-like protein	2.34545	2.05037e-10	Up-regulated
SHT_6090	peroxisome biosynthesis protein (peroxin-10)	2.33807	5.63639e-14	Up-regulated
SHT_8668	---NA---	2.33807	1.72057e-23	Up-regulated
SHT_2778	fatty acid elongase	2.33638	1.29171e-14	Up-regulated
SHT_8782	---NA---	2.33164	4.04431e-09	Up-regulated
SHT_1635	hypothetical protein PTT_15524 [Pyrenophora teres f. teres 0-1]	2.32793	2.19414e-59	Up-regulated
SHT_1923	predicted protein [Sclerotinia sclerotiorum 1980]	2.31654	2.05037e-10	Up-regulated
SHT_6673	condensin subunit	2.31654	3.18384e-13	Up-regulated
SHT_3637	oligopeptide transporter	2.31253	3.11068e-10	Up-regulated
SHT_4897	glyoxylate reductase	2.30565	1.16753e-41	Up-regulated
SHT_6462	short chain dehydrogenase reductase family	2.291	1.54985e-09	Up-regulated
SHT_4792	aspergillopepsin-2 heavy chain	2.28651	7.68381e-128	Up-regulated
SHT_4970	spore-specific catalase	2.2717	1.6125e-28	Up-regulated
SHT_659	glycogenin	2.27096	4.20747e-26	Up-regulated
SHT_9168	---NA---	2.26739	3.36385e-52	Up-regulated
SHT_1045	hypothetical protein BC1G_10056 [Botryotinia fuckeliana B05.10]	2.26199	5.77155e-162	Up-regulated
SHT_1043	hypothetical protein BC1G_10056 [Botryotinia fuckeliana B05.10]	2.25795	4.46527e-158	Up-regulated
SHT_5894	short-chain dehydrogenase	2.25514	6.79679e-111	Up-regulated
SHT_151	extracelular serine	2.25318	7.26234e-41	Up-regulated
SHT_7598	plasma membrane localized protein that protects membranes from desiccation	2.2529	0	Up-regulated
SHT_8572	---NA---	2.23853	1.16389e-06	Up-regulated
SHT_9594	---NA---	2.23853	5.30075e-06	Up-regulated
SHT_7422	---NA---	2.23853	8.36619e-06	Up-regulated
SHT_8573	acetyl xylanesterase	2.23853	9.81073e-24	Up-regulated
SHT_6203	---NA---	2.23853	1.15171e-11	Up-regulated
SHT_2093	endoglucanase iv	2.23151	1.1415e-93	Up-regulated
SHT_3603	acyl- dehydrogenase family protein	2.21877	1.50208e-21	Up-regulated
SHT_2515	yt521-b-like splicing	2.19687	5.4328e-119	Up-regulated
SHT_5654	mfs monocarboxylate transporter	2.1933	1.79507e-37	Up-regulated
SHT_6139	3-ketoacyl-acyl carrier protein reductase	2.1926	1.68334e-88	Up-regulated
SHT_3722	alcohol dehydrogenase	2.19192	5.75563e-277	Up-regulated
SHT_2843	endo alpha-	2.18258	4.50218e-56	Up-regulated
SHT_4954	nad-dependent 15-hydroxyprostaglandin dehydrogenase	2.17759	3.25126e-77	Up-regulated
SHT_6137	predicted protein [Sclerotinia sclerotiorum 1980]	2.16876	4.21025e-169	Up-regulated
SHT_5326	phospholipase a2	2.15607	7.86071e-12	Up-regulated
SHT_6216	protein	2.14542	1.86997e-12	Up-regulated
SHT_6130	---NA---	2.139	2.14687e-08	Up-regulated
SHT_7737	---NA---	2.13596	4.29205e-37	Up-regulated
SHT_2370	laglidadg homing endonuclease	2.1275	2.97438e-12	Up-regulated
SHT_4801	hypothetical protein SS1G_02947 [Sclerotinia sclerotiorum 1980]	2.12634	0	Up-regulated
SHT_1634	hypothetical protein BC1G_04088 [Botryotinia fuckeliana B05.10]	2.11654	3.54143e-43	Up-regulated
SHT_3559	mfs sugar	2.11085	1.90499e-44	Up-regulated
SHT_4309	3-ketoacyl- ketothiolase	2.10495	2.87525e-191	Up-regulated
SHT_5022	nuclease s1	2.09687	8.75956e-72	Up-regulated
SHT_7738	predicted protein [Sclerotinia sclerotiorum 1980]	2.09005	5.62506e-166	Up-regulated
SHT_2092	endoglucanase iv	2.08982	4.42012e-79	Up-regulated
SHT_432	hypothetical protein BC1G_12455 [Botryotinia fuckeliana B05.10]	2.08967	3.74412e-08	Up-regulated
SHT_6851	---NA---	2.08653	3.13864e-09	Up-regulated
SHT_4723	---NA---	2.08491	1.48222e-47	Up-regulated
SHT_217	fungal hydrophobin	2.08421	3.67404e-21	Up-regulated
SHT_7386	---NA---	2.08326	5.41626e-90	Up-regulated
SHT_5170	dihydrodipicolinate synthetase	2.07441	2.39638e-17	Up-regulated
SHT_818	protein	2.07349	0	Up-regulated
SHT_7278	hypothetical protein PTT_15016 [Pyrenophora teres f. teres 0-1]	2.06114	0	Up-regulated
SHT_4249	integral membrane protein	2.06045	0	Up-regulated
SHT_4815	protein flug	2.05212	2.92009e-16	Up-regulated
SHT_5854	protein	2.05212	1.33983e-127	Up-regulated
SHT_6533	bacterial alpha-l-rhamnosidase domain protein	2.05154	4.44006e-60	Up-regulated
SHT_3247	plasma membrane iron permease	2.04352	1.95846e-09	Up-regulated
SHT_7498	---NA---	2.04118	1.98038e-129	Up-regulated
SHT_7917	retrovirus-related pol polyprotein	2.03208	5.61551e-06	Up-regulated
SHT_6170	short-chain dehydrogenase reductase sdr	2.02668	3.87991e-88	Up-regulated
SHT_819	protein	2.02029	0	Up-regulated
SHT_7573	3-isopropylmalate dehydratase	2.00721	6.98962e-124	Up-regulated
SHT_8995	glycerol kinase	2.00721	6.21414e-11	Up-regulated
SHT_1322	sit4 phosphatase-associated protein	2.00224	1.68332e-28	Up-regulated
SHT_5132	pectinesterase	2.00149	3.38665e-06	Up-regulated
SHT_5160	integral membrane protein pth11-like protein	2.00149	2.05789e-06	Up-regulated
SHT_964	achain fucose-specific lectin from aleuria aurantia (hg-derivative form)	10.4416	0	Down-regulated
SHT_963	achain fucose-specific lectin from aleuria aurantia (hg-derivative form)	10.4206	0	Down-regulated
SHT_5660	ctr copper	9.61614	0	Down-regulated
SHT_2804	ferric-chelate	8.44499	0	Down-regulated
SHT_2484	mfs multidrug transporter	8.24579	5.84607e-275	Down-regulated
SHT_6052	nad-dependent epimerase	7.69682	0	Down-regulated
SHT_3596	nitrosoguanidine resistance protein sng1	7.64484	0	Down-regulated
SHT_5372	nadh-cytochrome b5	7.13215	1.11279e-181	Down-regulated
SHT_2159	methyltransferase type 11	7.12451	2.77276e-104	Down-regulated
SHT_3347	predicted protein [Botryotinia fuckeliana B05.10]	7.07435	2.45879e-35	Down-regulated
SHT_2144	grisea protein	6.71857	1.5214e-110	Down-regulated
SHT_9416	conserved hypothetical protein [Pyrenophora tritici-repentis Pt-1C-BFP]	6.65021	9.74743e-100	Down-regulated
SHT_2160	methyltransferase type 11	6.49956	4.07272e-101	Down-regulated
SHT_3827	fad binding domain-containing protein	6.44897	0	Down-regulated
SHT_9231	hypothetical protein SNOG_08274 [Phaeosphaeria nodorum SN15]	6.34643	3.83426e-77	Down-regulated
SHT_4927	isoflavone reductase family protein	6.21582	0	Down-regulated
SHT_5677	predicted protein [Botryotinia fuckeliana B05.10]	6.19907	3.92619e-229	Down-regulated
SHT_1391	predicted protein [Botryotinia fuckeliana B05.10]	6.04403	0	Down-regulated
SHT_8788	hypothetical protein PTT_14337 [Pyrenophora teres f. teres 0-1]	5.863	0	Down-regulated
SHT_5208	hypothetical protein BC1G_12301 [Botryotinia fuckeliana B05.10]	5.80586	1.27713e-196	Down-regulated
SHT_9205	hypothetical protein SS1G_12873 [Sclerotinia sclerotiorum 1980]	5.7792	0	Down-regulated
SHT_3486	predicted protein [Botryotinia fuckeliana B05.10]	5.77269	2.70322e-204	Down-regulated
SHT_2765	hypothetical protein CMQ_7387 [Grosmannia clavigera kw1407]	5.73808	0	Down-regulated
SHT_2145	copper-activated transcription factor grisea	5.72725	7.88961e-113	Down-regulated
SHT_3520	hypothetical protein CPC735_068880 [Coccidioides posadasii C735 delta SOWgp]	5.69616	0	Down-regulated
SHT_6541	tpa: nrps-like	5.68628	7.88961e-113	Down-regulated
SHT_2062	proteasome-activating nucleotidase	5.63579	0	Down-regulated
SHT_2063	proteasome-activating nucleotidase	5.62985	0	Down-regulated
SHT_2805	fatty acid oxygenase	5.46781	1.02545e-282	Down-regulated
SHT_677	hypothetical protein ANI_1_422054 [Aspergillus niger CBS 513.88]	5.46476	1.48452e-284	Down-regulated
SHT_2119	beta-ig-h3 fasciclin	5.40977	0	Down-regulated
SHT_2118	beta-ig-h3 fasciclin	5.37951	0	Down-regulated
SHT_676	hypothetical protein ANI_1_422054 [Aspergillus niger CBS 513.88]	5.35436	1.28828e-261	Down-regulated
SHT_2241	protein	5.3538	0	Down-regulated
SHT_2240	protein	5.30879	0	Down-regulated
SHT_5929	hypothetical protein [Leptosphaeria maculans]	5.27717	7.12699e-18	Down-regulated
SHT_2161	abc multidrug	5.21679	5.75095e-146	Down-regulated
SHT_6110	family protein	5.20441	7.12699e-18	Down-regulated
SHT_2406	polyketide	5.19776	6.64813e-288	Down-regulated
SHT_5874	protein	5.12341	1.44992e-91	Down-regulated
SHT_1420	-like family protein	5.09157	0	Down-regulated
SHT_5349	---NA---	5.04687	1.06205e-26	Down-regulated
SHT_2647	integral membrane protein	5.03083	0	Down-regulated
SHT_7609	---NA---	4.93139	2.31959e-21	Down-regulated
SHT_4637	protein	4.90782	2.74359e-87	Down-regulated
SHT_3182	cytochrome p450	4.83293	2.23471e-71	Down-regulated
SHT_9363	gibberellin 20-	4.80586	4.15151e-25	Down-regulated
SHT_4275	interferon-induced gtp-binding protein mx2	4.79764	5.25368e-65	Down-regulated
SHT_5680	ferric reductase transmembrane component 4	4.63183	1.1709e-10	Down-regulated
SHT_8029	hypothetical protein PTRG_09282 [Pyrenophora tritici-repentis Pt-1C-BFP]	4.61563	0	Down-regulated
SHT_2432	polyketide synthase	4.5974	8.38131e-291	Down-regulated
SHT_7874	ankyrin repeat-containing	4.51635	1.38572e-16	Down-regulated
SHT_4623	-like family protein	4.5063	6.98588e-29	Down-regulated
SHT_8744	tpa: salicylate (afu_orthologue afua_5g10180)	4.50023	5.97275e-88	Down-regulated
SHT_2211	isoflavone reductase family protein	4.47571	1.98278e-87	Down-regulated
SHT_3153	pisatin demethylase	4.44916	2.88544e-201	Down-regulated
SHT_3579	f-box domain-containing protein	4.44596	1.41879e-35	Down-regulated
SHT_1192	hypothetical protein GLRG_10507 [Glomerella graminicola M1.001]	4.41968	7.11451e-40	Down-regulated
SHT_4416	hypothetical protein BC1G_11699 [Botryotinia fuckeliana B05.10]	4.39223	0	Down-regulated
SHT_1191	hypothetical protein GLRG_10507 [Glomerella graminicola M1.001]	4.39082	6.98928e-36	Down-regulated
SHT_9285	hypothetical protein MGYG_02295 [Arthroderma gypseum CBS 118893]	4.39082	4.18283e-35	Down-regulated
SHT_2089	pigment biosynthesis protein ayg1	4.37042	1.09532e-201	Down-regulated
SHT_6288	lysine decarboxylase-like protein	4.34868	0	Down-regulated
SHT_9242	efflux pump antibiotic resistance	4.32371	3.09227e-128	Down-regulated
SHT_2837	tyrosinase precursor	4.30813	6.67487e-228	Down-regulated
SHT_3318	c6 zinc finger domain-containing protein	4.25694	1.16408e-204	Down-regulated
SHT_9410	sn- -diacylglycerol cholinephosphotransferase	4.25332	1.19937e-16	Down-regulated
SHT_4322	tetrahydroxynaphthalene reductase	4.22866	0	Down-regulated
SHT_2090	tpa: cytochrome	4.2209	9.70063e-14	Down-regulated
SHT_4250	polyketide synthase	4.20441	8.43151e-06	Down-regulated
SHT_2212	isoflavone reductase family protein	4.19013	1.49411e-88	Down-regulated
SHT_3369	cystathionine gamma-synthase	4.17274	4.41629e-100	Down-regulated
SHT_2207	gpi anchored	4.11461	1.79045e-24	Down-regulated
SHT_7579	---NA---	4.11093	0	Down-regulated
SHT_4489	thymine dioxygenase	4.10572	0	Down-regulated
SHT_2317	ctr copper	4.09749	3.50008e-234	Down-regulated
SHT_3458	fad binding domain protein	4.08261	7.80178e-82	Down-regulated
SHT_5251	glycerol uptake	4.07046	7.06875e-117	Down-regulated
SHT_4963	cytosolic regulator pianissimo	4.04687	2.55643e-06	Down-regulated
SHT_3081	ferric-chelate reductase	4.03759	4.0934e-19	Down-regulated
SHT_2221	glutathione s-transferase	3.99897	7.96566e-290	Down-regulated
SHT_8701	---NA---	3.99028	5.76998e-12	Down-regulated
SHT_3288	efflux pump antibiotic resistance	3.92838	5.20282e-116	Down-regulated
SHT_2088	pigment biosynthesis protein ayg1	3.91542	1.13413e-175	Down-regulated
SHT_4843	---NA---	3.91278	7.09891e-58	Down-regulated
SHT_6092	predicted protein [Botryotinia fuckeliana B05.10]	3.91121	6.02258e-19	Down-regulated
SHT_8048	patatin family protein	3.85914	3.06273e-266	Down-regulated
SHT_6191	---NA---	3.85695	0	Down-regulated
SHT_5691	collagen-like protein mcl1	3.85056	4.48464e-67	Down-regulated
SHT_2668	sterol o-acyltransferase 1	3.84552	1.60193e-209	Down-regulated
SHT_772	---NA---	3.83828	6.13186e-37	Down-regulated
SHT_4024	o-methyltransferase b	3.80687	7.55907e-213	Down-regulated
SHT_5313	glutathione s-	3.80681	0	Down-regulated
SHT_9549	reverse transcriptase	3.80586	5.09546e-61	Down-regulated
SHT_9012	---NA---	3.80586	2.86508e-60	Down-regulated
SHT_7675	hsp70 family chaperone	3.80273	1.56586e-169	Down-regulated
SHT_5590	family protein	3.79712	0	Down-regulated
SHT_5217	glutathione s-transferase	3.77269	2.61709e-194	Down-regulated
SHT_5605	hypothetical protein SS1G_12506 [Sclerotinia sclerotiorum 1980]	3.77269	6.48594e-29	Down-regulated
SHT_2066	hypothetical protein SS1G_01097 [Sclerotinia sclerotiorum 1980]	3.7686	0	Down-regulated
SHT_7126	alternative oxidase	3.76066	4.58756e-193	Down-regulated
SHT_4502	aldo keto reductase	3.75582	1.03377e-224	Down-regulated
SHT_9099	2og-fe oxygenase superfamily protein	3.73875	1.36448e-10	Down-regulated
SHT_6322	---NA---	3.73875	5.76998e-12	Down-regulated
SHT_1445	nadp-dependent alcohol dehydrogenase	3.73333	0	Down-regulated
SHT_2067	hypothetical protein SS1G_01097 [Sclerotinia sclerotiorum 1980]	3.72257	0	Down-regulated
SHT_6250	hypothetical protein BC1G_02792 [Botryotinia fuckeliana B05.10]	3.72147	7.03977e-22	Down-regulated
SHT_5151	---NA---	3.711	2.87282e-21	Down-regulated
SHT_4337	predicted protein [Botryotinia fuckeliana B05.10]	3.709	1.77263e-46	Down-regulated
SHT_7356	ankyrin repeat-containing	3.70718	4.46385e-227	Down-regulated
SHT_3804	hypothetical protein AN9301.2 [Aspergillus nidulans FGSC A4]	3.6981	1.0828e-34	Down-regulated
SHT_2222	glutathione s-transferase	3.67286	1.09282e-266	Down-regulated
SHT_2131	zinc-binding oxidoreductase	3.66378	7.17561e-248	Down-regulated
SHT_1446	nadp-dependent alcohol dehydrogenase	3.66216	0	Down-regulated
SHT_1058	---NA---	3.65193	0	Down-regulated
SHT_1294	hypothetical protein SS1G_03262 [Sclerotinia sclerotiorum 1980]	3.64869	9.2755e-64	Down-regulated
SHT_37	---NA---	3.63007	1.07832e-163	Down-regulated
SHT_4539	monocarboxylate permease-like protein	3.62771	4.06949e-58	Down-regulated
SHT_6616	---NA---	3.60344	6.04295e-130	Down-regulated
SHT_1295	hypothetical protein SS1G_03262 [Sclerotinia sclerotiorum 1980]	3.59765	1.09597e-60	Down-regulated
SHT_4655	o-	3.59436	6.34882e-42	Down-regulated
SHT_8915	hypothetical protein SS1G_03447 [Sclerotinia sclerotiorum 1980]	3.59436	3.49432e-17	Down-regulated
SHT_8365	hypothetical protein SS1G_08558 [Sclerotinia sclerotiorum 1980]	3.5656	2.56381e-60	Down-regulated
SHT_5624	hlh transcription	3.55588	1.3093e-08	Down-regulated
SHT_5098	gnat family	3.54595	2.37768e-224	Down-regulated
SHT_8392	---NA---	3.52557	3.08931e-187	Down-regulated
SHT_6108	duf341 domain protein	3.52385	1.0025e-133	Down-regulated
SHT_7789	gtpase activating protein	3.51635	3.10368e-07	Down-regulated
SHT_3545	nacht and wd domain protein	3.51635	9.76699e-10	Down-regulated
SHT_9047	phenylacetaldoxime dehydratase	3.51018	6.89714e-99	Down-regulated
SHT_773	---NA---	3.50023	4.91147e-36	Down-regulated
SHT_5054	---NA---	3.48939	2.24589e-10	Down-regulated
SHT_8016	related to verprolin	3.47571	6.1792e-27	Down-regulated
SHT_3706	predicted protein [Botryotinia fuckeliana B05.10]	3.46191	5.26694e-145	Down-regulated
SHT_2601	nrps-like enzyme	3.4558	1.02315e-157	Down-regulated
SHT_6133	glycoprotein x	3.44596	1.47295e-109	Down-regulated
SHT_753	stress responsive a b barrel domain protein	3.43049	3.98489e-146	Down-regulated
SHT_4589	zinc-binding oxidoreductase	3.42859	0	Down-regulated
SHT_1057	duf636 domain-containing protein	3.42214	0	Down-regulated
SHT_2251	---NA---	3.41937	1.17253e-167	Down-regulated
SHT_4446	integral membrane protein	3.40572	0	Down-regulated
SHT_3715	predicted protein [Sclerotinia sclerotiorum 1980]	3.40532	1.71756e-13	Down-regulated
SHT_1067	histidine acid	3.4051	0	Down-regulated
SHT_2250	---NA---	3.40372	1.84314e-188	Down-regulated
SHT_2761	mfs phosphate	3.40186	2.22979e-108	Down-regulated
SHT_2130	zinc-binding oxidoreductase	3.39628	1.05503e-232	Down-regulated
SHT_3107	protein	3.39498	3.72755e-71	Down-regulated
SHT_4631	hypothetical protein SS1G_00154 [Sclerotinia sclerotiorum 1980]	3.39082	2.43041e-06	Down-regulated
SHT_2208	gpi anchored	3.37618	2.77681e-21	Down-regulated
SHT_2550	c2h2 type zinc finger domain protein	3.36913	8.35016e-226	Down-regulated
SHT_7172	protein kinase regulator ste50	3.34643	1.29156e-05	Down-regulated
SHT_1654	---NA---	3.34643	1.18346e-09	Down-regulated
SHT_6041	Pc12g12680 [Penicillium chrysogenum Wisconsin 54-1255]	3.34643	1.4076e-18	Down-regulated
SHT_1633	hypothetical protein SS1G_00926 [Sclerotinia sclerotiorum 1980]	3.33349	6.9196e-24	Down-regulated
SHT_8235	phthalate transporter, putative [Metarhizium acridum CQMa 102]	3.31605	2.99104e-18	Down-regulated
SHT_5832	mfs drug transporter	3.30726	1.05419e-45	Down-regulated
SHT_19	related to lipoxygenase 1	3.30668	8.89215e-133	Down-regulated
SHT_7227	hypothetical protein SS1G_03292 [Sclerotinia sclerotiorum 1980]	3.30062	2.24589e-10	Down-regulated
SHT_1299	predicted protein [Sclerotinia sclerotiorum 1980]	3.28503	6.81553e-10	Down-regulated
SHT_3379	bicyclomycin resistance	3.27044	0	Down-regulated
SHT_4888	---NA---	3.26568	1.89074e-301	Down-regulated
SHT_3717	c6 transcription	3.26529	3.12021e-88	Down-regulated
SHT_2091	tpa: cytochrome	3.25332	5.32984e-15	Down-regulated
SHT_8597	gtp-binding protein gtr1	3.25332	9.43274e-07	Down-regulated
SHT_8606	hypothetical protein SS1G_08968 [Sclerotinia sclerotiorum 1980]	3.25332	9.43274e-07	Down-regulated
SHT_6275	arsenate reductase	3.23664	0	Down-regulated
SHT_9461	conserved hypothetical protein [Pyrenophora tritici-repentis Pt-1C-BFP]	3.22221	2.72795e-158	Down-regulated
SHT_3795	nadp-dependent alcohol dehydrogenase	3.21921	0	Down-regulated
SHT_8166	---NA---	3.21433	6.0779e-27	Down-regulated
SHT_3321	amine oxidase	3.19988	8.94062e-18	Down-regulated
SHT_1364	hypothetical protein AOR_1_314014 [Aspergillus oryzae RIB40]	3.19818	2.73961e-22	Down-regulated
SHT_1065	nad binding rossmann fold	3.19168	0	Down-regulated
SHT_2482	transcription factor cmr1	3.18293	6.24218e-07	Down-regulated
SHT_7539	---NA---	3.17932	3.08067e-36	Down-regulated
SHT_5976	tetrahydroxynaphthalene reductase	3.17425	1.70555e-44	Down-regulated
SHT_3082	conserved serine-threonine rich protein	3.16113	2.80806e-56	Down-regulated
SHT_1696	predicted protein [Botryotinia fuckeliana B05.10]	3.15853	4.59849e-197	Down-regulated
SHT_7432	hypothetical protein SS1G_10604 [Sclerotinia sclerotiorum 1980]	3.15378	8.2951e-14	Down-regulated
SHT_1033	duf1748 domain containing protein	3.15378	3.66622e-36	Down-regulated
SHT_8733	---NA---	3.15378	2.8295e-06	Down-regulated
SHT_8143	hypothetical protein SS1G_13956 [Sclerotinia sclerotiorum 1980]	3.15378	8.36619e-06	Down-regulated
SHT_3496	white collar 1	3.15378	1.29156e-05	Down-regulated
SHT_2564	ribonucleotide reductase large subunit	3.1469	1.47814e-70	Down-regulated
SHT_7468	class vii unconventional myosin	3.14057	2.39e-195	Down-regulated
SHT_5400	---NA---	3.13786	0	Down-regulated
SHT_1695	predicted protein [Botryotinia fuckeliana B05.10]	3.13332	1.76473e-198	Down-regulated
SHT_5167	hypothetical protein SS1G_04178 [Sclerotinia sclerotiorum 1980]	3.12404	4.27316e-33	Down-regulated
SHT_5007	short-chain dehydrogenase	3.11902	1.0258e-20	Down-regulated
SHT_8973	predicted protein [Sclerotinia sclerotiorum 1980]	3.10132	6.46881e-163	Down-regulated
SHT_7987	zinc binding	3.10132	2.69811e-72	Down-regulated
SHT_3298	cytochrome	3.09604	1.97223e-95	Down-regulated
SHT_4175	aaa family atpase	3.09559	3.19063e-277	Down-regulated
SHT_4086	fad-binding domain protein	3.08339	4.8746e-06	Down-regulated
SHT_7936	hlh transcription	3.06889	4.0766e-86	Down-regulated
SHT_6055	predicted protein [Ajellomyces capsulatus NAm1]	3.06264	1.49738e-19	Down-regulated
SHT_7071	---NA---	3.04687	5.06507e-15	Down-regulated
SHT_9059	predicted protein [Botryotinia fuckeliana B05.10]	3.04687	4.8746e-06	Down-regulated
SHT_6005	peptidase family m28 family	3.04687	2.8295e-06	Down-regulated
SHT_5759	hypothetical protein BC1G_06415 [Botryotinia fuckeliana B05.10]	3.04687	4.82177e-18	Down-regulated
SHT_2548	beta-glucosidase	3.03271	5.90429e-204	Down-regulated
SHT_5578	protein	3.02289	1.13855e-32	Down-regulated
SHT_7681	hypothetical protein BC1G_12509 [Botryotinia fuckeliana B05.10]	3.02224	0	Down-regulated
SHT_1193	hypothetical protein BC1G_00118 [Botryotinia fuckeliana B05.10]	3.01099	0	Down-regulated
SHT_8993	zinc knuckle transcription factor splicing factor msl5	2.99028	3.48837e-10	Down-regulated
SHT_3524	fad binding domain-containing protein	2.98988	8.58579e-183	Down-regulated
SHT_9288	zinc-binding	2.9787	2.02512e-24	Down-regulated
SHT_5444	predicted protein [Botryotinia fuckeliana B05.10]	2.96887	2.78365e-40	Down-regulated
SHT_1872	dienelactone hydrolase family protein	2.96534	4.49187e-33	Down-regulated
SHT_7836	mfs multidrug transporter	2.95245	2.18929e-191	Down-regulated
SHT_2054	gtp-binding protein	2.94949	0	Down-regulated
SHT_7362	short-chain dehydrogenase reductase	2.94846	5.40439e-48	Down-regulated
SHT_3561	lipase esterase	2.93739	1.06713e-75	Down-regulated
SHT_2055	gtp-binding protein	2.93573	0	Down-regulated
SHT_7320	tmem1 family protein	2.93139	1.52076e-07	Down-regulated
SHT_4475	alcohol zinc-	2.93043	1.19674e-199	Down-regulated
SHT_4806	aldo-keto reductase puatative	2.92823	0	Down-regulated
SHT_5238	hypothetical protein SS1G_10441 [Sclerotinia sclerotiorum 1980]	2.9247	5.4444e-69	Down-regulated
SHT_8505	aspartic-type endopeptidase	2.91257	2.29558e-180	Down-regulated
SHT_7277	predicted protein [Sclerotinia sclerotiorum 1980]	2.90557	0	Down-regulated
SHT_6925	conidial pigment biosynthesis scytalone dehydratase arp1	2.89197	0	Down-regulated
SHT_9365	---NA---	2.88318	3.12238e-305	Down-regulated
SHT_7663	c2h2 finger domain	2.88314	1.38242e-128	Down-regulated
SHT_8154	ankyrin repeat protein	2.86999	4.71386e-23	Down-regulated
SHT_9438	hypothetical protein BC1G_01597 [Botryotinia fuckeliana B05.10]	2.86999	1.53618e-18	Down-regulated
SHT_8743	protein kinase c	2.86999	4.46872e-09	Down-regulated
SHT_3366	integral membrane protein	2.86354	1.26527e-85	Down-regulated
SHT_2718	hypothetical protein SS1G_03447 [Sclerotinia sclerotiorum 1980]	2.85516	8.60532e-111	Down-regulated
SHT_5856	predicted protein [Botryotinia fuckeliana B05.10]	2.85364	1.36304e-55	Down-regulated
SHT_3686	fad-	2.84893	2.75713e-33	Down-regulated
SHT_2936	mfs multidrug	2.83244	9.9443e-41	Down-regulated
SHT_8190	---NA---	2.82756	5.27245e-43	Down-regulated
SHT_2999	het-s domain protein	2.82638	3.57578e-150	Down-regulated
SHT_3999	lipopolysaccharide biosynthesis protein	2.81892	1.98848e-26	Down-regulated
SHT_8977	adam family of metalloprotease adm-b	2.80586	7.55995e-09	Down-regulated
SHT_4951	ZYRO0G11242p [Zygosaccharomyces rouxii]	2.80586	8.96489e-06	Down-regulated
SHT_1666	chromatin remodeling complex subunit	2.80586	4.07112e-10	Down-regulated
SHT_2585	exo-beta- -	2.80143	0	Down-regulated
SHT_7567	alpha beta hydrolase fold protein	2.79929	3.50004e-61	Down-regulated
SHT_4102	hypothetical protein SS1G_05812 [Sclerotinia sclerotiorum 1980]	2.79906	2.41906e-74	Down-regulated
SHT_437	fg-gap repeat	2.79756	1.49698e-307	Down-regulated
SHT_435	fg-gap repeat	2.78709	2.76327e-305	Down-regulated
SHT_8383	short chain dehydrogenase reductase family	2.78383	6.82317e-22	Down-regulated
SHT_3479	conserved hypothetical protein [Verticillium albo-atrum VaMs.102]	2.77939	2.07652e-11	Down-regulated
SHT_4428	protein	2.77544	1.80461e-82	Down-regulated
SHT_4437	ankyrin repeat-containing	2.77527	1.07218e-18	Down-regulated
SHT_4293	glutamyl-trna subunit a	2.75736	4.78727e-15	Down-regulated
SHT_1977	---NA---	2.75141	8.40633e-94	Down-regulated
SHT_4125	glycerol dehydrogenase	2.748	1.24913e-45	Down-regulated
SHT_4552	1-acylglycerol-3-phosphate acyltransferase	2.7422	3.26373e-185	Down-regulated
SHT_5479	---NA---	2.73875	3.50136e-14	Down-regulated
SHT_8802	hypothetical protein SS1G_09309 [Sclerotinia sclerotiorum 1980]	2.73875	2.00406e-42	Down-regulated
SHT_9298	aaa family atpase	2.73875	2.25009e-08	Down-regulated
SHT_1419	#NAME?	2.73657	1.50455e-74	Down-regulated
SHT_5212	---NA---	2.73345	1.90276e-21	Down-regulated
SHT_4284	---NA---	2.71471	2.34987e-60	Down-regulated
SHT_7995	predicted protein [Sclerotinia sclerotiorum 1980]	2.70398	2.42483e-13	Down-regulated
SHT_2512	fungal specific transcription factor domain-containing protein	2.69529	6.31028e-141	Down-regulated
SHT_8626	---NA---	2.6843	7.03658e-30	Down-regulated
SHT_6565	predicted protein [Sclerotinia sclerotiorum 1980]	2.68141	1.64257e-23	Down-regulated
SHT_8108	---NA---	2.66836	7.08156e-10	Down-regulated
SHT_9235	---NA---	2.66836	2.18293e-11	Down-regulated
SHT_436	fg-gap repeat	2.66407	1.05507e-301	Down-regulated
SHT_2258	unnamed protein product [Sordaria macrospora]	2.66354	3.49668e-51	Down-regulated
SHT_5389	ser thr protein phosphatase superfamily	2.65021	4.25483e-13	Down-regulated
SHT_1319	ccch finger dna binding protein	2.64942	8.69275e-15	Down-regulated
SHT_4677	predicted protein [Botryotinia fuckeliana B05.10]	2.64411	3.2884e-60	Down-regulated
SHT_1264		2.63596	8.51081e-106	Down-regulated
SHT_4343	calcium channel subunit cch1	2.62927	0	Down-regulated
SHT_438	fg-gap repeat	2.62654	1.46706e-297	Down-regulated
SHT_440	fg-gap repeat	2.61725	4.57868e-257	Down-regulated
SHT_3260	alpha-ketoglutarate-dependent taurine dioxygenase	2.61565	6.86239e-178	Down-regulated
SHT_1324	c6 transcription	2.60227	7.03919e-39	Down-regulated
SHT_441	fg-gap repeat	2.6003	1.12833e-268	Down-regulated
SHT_7461	hypothetical protein FG08260.1 [Gibberella zeae PH-1]	2.59436	7.14713e-20	Down-regulated
SHT_7491	c6 finger domain-containing protein	2.59436	1.52252e-05	Down-regulated
SHT_7748	---NA---	2.59436	3.38974e-06	Down-regulated
SHT_1722	---NA---	2.59436	2.30833e-08	Down-regulated
SHT_9268	serine threonine protein	2.59436	1.67419e-07	Down-regulated
SHT_8628	gnat family	2.58945	0	Down-regulated
SHT_3917	mfs monosaccharide	2.58801	1.40779e-296	Down-regulated
SHT_2510	fha domain protein	2.58474	3.17373e-50	Down-regulated
SHT_4794	nadh-ubiquinone oxidoreductase b18	2.57909	7.56398e-07	Down-regulated
SHT_9588	---NA---	2.57909	3.76595e-86	Down-regulated
SHT_6401	peptidase family t4 protein	2.57909	5.12071e-114	Down-regulated
SHT_3894	fatty acid oxygenase	2.57874	7.72011e-84	Down-regulated
SHT_5767	transposable element tc3	2.57525	7.42234e-13	Down-regulated
SHT_7309	prolyl aminopeptidase	2.56882	1.02779e-07	Down-regulated
SHT_442	fg-gap repeat	2.56491	4.95003e-269	Down-regulated
SHT_5228	duf974 domain protein	2.55154	4.32587e-24	Down-regulated
SHT_7745	protein	2.55067	2.76167e-143	Down-regulated
SHT_4090	arginase	2.54893	2.07965e-173	Down-regulated
SHT_7108	predicted protein [Sclerotinia sclerotiorum 1980]	2.54283	1.6992e-13	Down-regulated
SHT_4516	phosphatidylinositol transporter	2.54283	1.69523e-07	Down-regulated
SHT_6855	predicted protein [Sclerotinia sclerotiorum 1980]	2.54158	2.0869e-238	Down-regulated
SHT_4931	---NA---	2.54123	1.12696e-134	Down-regulated
SHT_4633	a chain novel thioether bond revealed by a angstroms crystal structure of galactose oxidase	2.53729	2.04854e-42	Down-regulated
SHT_434	fg-gap repeat	2.53625	1.1988e-258	Down-regulated
SHT_9136	predicted protein [Sclerotinia sclerotiorum 1980]	2.5323	8.74017e-30	Down-regulated
SHT_2639	urease ure	2.53178	5.34557e-34	Down-regulated
SHT_283	cytochrome b	2.53154	1.53773e-05	Down-regulated
SHT_7377	hypothetical protein SS1G_09405 [Sclerotinia sclerotiorum 1980]	2.51635	1.02779e-07	Down-regulated
SHT_1889	---NA---	2.51635	1.19437e-09	Down-regulated
SHT_1298	predicted protein [Sclerotinia sclerotiorum 1980]	2.49327	7.46253e-07	Down-regulated
SHT_2257	unnamed protein product [Sordaria macrospora]	2.48861	2.54711e-49	Down-regulated
SHT_3940	amid-like mitochondrial	2.48257	1.5743e-62	Down-regulated
SHT_5933	cation transport protein	2.48198	0	Down-regulated
SHT_291	cytochrome b	2.47767	4.56842e-07	Down-regulated
SHT_4884	catalase domain protein	2.47719	0	Down-regulated
SHT_1605	udp- transferase	2.47571	2.03224e-06	Down-regulated
SHT_6226	mannan endo- -alpha-mannosidase dcw1	2.47571	4.56842e-07	Down-regulated
SHT_2002	nacht domain protein	2.47143	0	Down-regulated
SHT_6236	hypothetical protein SNOG_03844 [Phaeosphaeria nodorum SN15]	2.46981	1.53722e-21	Down-regulated
SHT_9304	protein	2.46191	3.17512e-09	Down-regulated
SHT_4292	abc	2.46191	1.24205e-06	Down-regulated
SHT_2356	short-chain dehydrogenase reductase sdr	2.45495	2.22771e-42	Down-regulated
SHT_3059	putitive lysogenic protein	2.43855	4.59589e-166	Down-regulated
SHT_7418	ankyrin repeat-containing	2.43389	4.58558e-13	Down-regulated
SHT_2003	nacht domain protein	2.4332	0	Down-regulated
SHT_1129	short-chain dehydrogenases	2.42977	1.07761e-79	Down-regulated
SHT_1993	replication factor c subunit 3	2.42936	2.8263e-79	Down-regulated
SHT_7835	hypothetical protein SS1G_06135 [Sclerotinia sclerotiorum 1980]	2.42616	2.7596e-24	Down-regulated
SHT_5543	predicted protein [Botryotinia fuckeliana B05.10]	2.42443	2.18605e-22	Down-regulated
SHT_1318	ccch finger dna binding protein	2.41809	1.7085e-13	Down-regulated
SHT_3851	calcofluor white hypersensitive protein	2.40844	1.07296e-57	Down-regulated
SHT_8223	hypothetical protein BC1G_01461 [Botryotinia fuckeliana B05.10]	2.40532	6.22502e-08	Down-regulated
SHT_9252	hybrid nrps pks	2.40532	8.54807e-09	Down-regulated
SHT_4477	nucleoside-diphosphate-sugar epimerase family protein	2.39829	3.03562e-285	Down-regulated
SHT_5293	predicted protein [Botryotinia fuckeliana B05.10]	2.39339	5.73031e-38	Down-regulated
SHT_849	hypothetical protein SS1G_13594 [Sclerotinia sclerotiorum 1980]	2.39272	7.2524e-13	Down-regulated
SHT_8515	predicted protein [Sclerotinia sclerotiorum 1980]	2.39082	2.65796e-10	Down-regulated
SHT_285	cytochrome b	2.38907	2.03224e-06	Down-regulated
SHT_5903	allantoate permease	2.38746	2.56432e-17	Down-regulated
SHT_3147	hypothetical protein BC1G_12952 [Botryotinia fuckeliana B05.10]	2.38596	3.18465e-06	Down-regulated
SHT_1661	---NA---	2.38205	4.46769e-07	Down-regulated
SHT_850	nb-arc and ankyrin domain protein	2.38081	0	Down-regulated
SHT_8634	hypothetical protein SS1G_04648 [Sclerotinia sclerotiorum 1980]	2.37618	2.66229e-28	Down-regulated
SHT_2460	zz type zinc finger domain-containing protein	2.36934	5.29367e-225	Down-regulated
SHT_8567	von willebrand factor	2.3688	1.43741e-54	Down-regulated
SHT_2343	cral trio domain protein	2.36844	0	Down-regulated
SHT_298	cytochrome b	2.36791	5.15768e-09	Down-regulated
SHT_2616	abc transporter	2.36665	1.85697e-27	Down-regulated
SHT_7655	hypothetical protein NECHADRAFT_77385 [Nectria haematococca mpVI 77-13-4]	2.35925	1.06855e-105	Down-regulated
SHT_1130	short-chain dehydrogenases	2.35651	2.21253e-76	Down-regulated
SHT_7219	---NA---	2.34643	3.31289e-06	Down-regulated
SHT_9155	ku family dna helicase	2.34643	5.87469e-08	Down-regulated
SHT_292	cytochrome b	2.34643	7.46253e-07	Down-regulated
SHT_7151	dna lyase	2.34643	3.88463e-21	Down-regulated
SHT_2867	hypothetical protein SS1G_03486 [Sclerotinia sclerotiorum 1980]	2.34643	1.65663e-20	Down-regulated
SHT_8089	---NA---	2.33715	1.2643e-232	Down-regulated
SHT_9425	hypothetical protein MAC_03312 [Metarhizium acridum CQMa 102]	2.33701	0	Down-regulated
SHT_3672	integral membrane protein	2.33535	4.57932e-131	Down-regulated
SHT_3941	paired amphipathic helix protein sin3b-like	2.33132	1.11691e-09	Down-regulated
SHT_4809	mitochondrial outer membrane protein	2.32828	6.68242e-10	Down-regulated
SHT_5927	fe-containing alcohol	2.32567	1.40683e-41	Down-regulated
SHT_6722	ankyrin repeat protein	2.3248	2.06691e-120	Down-regulated
SHT_6266	---NA---	2.32371	2.23418e-11	Down-regulated
SHT_3834	unnamed protein product [Sordaria macrospora]	2.32116	8.30439e-26	Down-regulated
SHT_2578	cystathionine gamma-lyase	2.32043	1.22042e-147	Down-regulated
SHT_5381	conserved hypothetical protein [Neospora caninum Liverpool]	2.32043	5.60627e-08	Down-regulated
SHT_1265	l protein	2.32014	3.11702e-38	Down-regulated
SHT_2619	aaa family	2.31992	3.18014e-42	Down-regulated
SHT_2342	cral trio domain protein	2.31847	0	Down-regulated
SHT_6913	rta1 domain	2.3181	7.60188e-68	Down-regulated
SHT_1671	---NA---	2.31583	1.13513e-152	Down-regulated
SHT_3571	hypothetical protein SS1G_07260 [Sclerotinia sclerotiorum 1980]	2.3114	5.03271e-63	Down-regulated
SHT_4630	sir2 family histone	2.30836	6.21151e-140	Down-regulated
SHT_1031	duf1748 domain containing protein	2.30336	6.50309e-24	Down-regulated
SHT_3391	hypothetical protein SS1G_08423 [Sclerotinia sclerotiorum 1980]	2.30284	1.28871e-25	Down-regulated
SHT_1725	opsin-like protein	2.30158	0	Down-regulated
SHT_4202	---NA---	2.30123	5.06094e-58	Down-regulated
SHT_9426	histidine kinase m232p	2.30062	6.86679e-20	Down-regulated
SHT_1951	transposable element tc1	2.29396	5.08769e-15	Down-regulated
SHT_1034	duf1748 domain containing protein	2.29239	5.44306e-25	Down-regulated
SHT_4040	c6 finger domain	2.28985	2.4919e-10	Down-regulated
SHT_6691	ankyrin repeat protein	2.28985	8.8906e-37	Down-regulated
SHT_1147	c2h2 transcription factor	2.28955	3.90196e-81	Down-regulated
SHT_9041	hypothetical protein BC1G_05336 [Botryotinia fuckeliana B05.10]	2.28753	4.86325e-54	Down-regulated
SHT_1233	---NA---	2.28503	1.60374e-102	Down-regulated
SHT_3736	phospholipid:diacylglycerol acyltransferase	2.28503	4.72447e-30	Down-regulated
SHT_8718	---NA---	2.28503	2.55465e-07	Down-regulated
SHT_8197	duf544 domain-containing protein	2.28503	6.9248e-07	Down-regulated
SHT_814	ctr copper transporter family protein	2.28503	4.82096e-62	Down-regulated
SHT_4535	fungal specific transcription factor domain-containing protein	2.28346	5.07702e-96	Down-regulated
SHT_3866	hypothetical protein NFIA_089630 [Neosartorya fischeri NRRL 181]	2.27482	1.55895e-145	Down-regulated
SHT_1232	---NA---	2.26976	7.83778e-104	Down-regulated
SHT_2584	sam and ph domain-containing protein	2.26767	1.10676e-15	Down-regulated
SHT_4147	transcriptional co-activator	2.26699	5.12718e-06	Down-regulated
SHT_2654	nfx1-type zinc finger-containing protein 1	2.26676	7.21245e-46	Down-regulated
SHT_7005	---NA---	2.26397	3.46701e-14	Down-regulated
SHT_301	cytochrome b	2.26204	9.44439e-08	Down-regulated
SHT_304	cytochrome b	2.2607	3.47528e-11	Down-regulated
SHT_2382	abc bile acid	2.25865	1.15197e-15	Down-regulated
SHT_5135	short-chain dehydrogenase reductase family	2.2553	1.12104e-212	Down-regulated
SHT_2845	methionyl-trna synthetase	2.25495	6.52491e-54	Down-regulated
SHT_7905	alcohol dehydrogenase	2.25332	1.2454e-11	Down-regulated
SHT_296	cytochrome b	2.24173	1.51377e-07	Down-regulated
SHT_4170	protein	2.2354	6.15705e-20	Down-regulated
SHT_4645	gnat family	2.23395	3.39434e-28	Down-regulated
SHT_8227	ankyrin repeat protein	2.23395	2.38214e-10	Down-regulated
SHT_8084	predicted protein [Leptosphaeria maculans]	2.23395	6.87761e-19	Down-regulated
SHT_3268	sterol regulatory element binding protein sre1	2.23156	1.64827e-26	Down-regulated
SHT_7974	---NA---	2.23095	1.47912e-23	Down-regulated
SHT_3973	protein	2.22907	3.01697e-06	Down-regulated
SHT_5130	duf718 domain protein	2.22824	0	Down-regulated
SHT_300	cytochrome b	2.22613	5.29698e-08	Down-regulated
SHT_2789	mfs multidrug	2.22335	9.0398e-46	Down-regulated
SHT_2441	predicted protein [Botryotinia fuckeliana B05.10]	2.22148	1.33128e-31	Down-regulated
SHT_7722	---NA---	2.2209	1.5968e-15	Down-regulated
SHT_7743	mfs sugar	2.2209	7.66749e-06	Down-regulated
SHT_2126	protein precursor	2.21584	2.38214e-10	Down-regulated
SHT_3039	r3h domain	2.20969	1.64359e-44	Down-regulated
SHT_4248	protein	2.20893	7.72672e-09	Down-regulated
SHT_1146	c2h2 transcription factor	2.20159	6.26704e-71	Down-regulated
SHT_3854	hypothetical protein [Penicillium chrysogenum Wisconsin 54-1255]	2.20058	8.5613e-17	Down-regulated
SHT_4118	integral membrane protein	2.19391	1.18364e-100	Down-regulated
SHT_6594	short chain	2.19272	2.11457e-56	Down-regulated
SHT_2779	gata-type sexual development transcription factor	2.19208	9.92638e-63	Down-regulated
SHT_4286	bcs1 aaa-type	2.18941	1.17718e-27	Down-regulated
SHT_5689	hypothetical protein SS1G_07229 [Sclerotinia sclerotiorum 1980]	2.18639	4.58684e-24	Down-regulated
SHT_4019	c6 zinc finger protein	2.18563	2.24008e-40	Down-regulated
SHT_1871	dienelactone hydrolase family protein	2.18293	2.01724e-20	Down-regulated
SHT_4181	protein prenyltransferase alpha subunit repeat protein	2.17831	5.40784e-33	Down-regulated
SHT_8282	athila-like protein	2.17721	0	Down-regulated
SHT_287	cytochrome b	2.1765	1.3131e-05	Down-regulated
SHT_8052	dna excision repair protein	2.1757	9.75614e-47	Down-regulated
SHT_5011	predicted protein [Botryotinia fuckeliana B05.10]	2.17495	1.20997e-23	Down-regulated
SHT_3423	predicted protein [Botryotinia fuckeliana B05.10]	2.17452	1.03898e-75	Down-regulated
SHT_1363	hypothetical protein AOR_1_314014 [Aspergillus oryzae RIB40]	2.1724	2.52912e-15	Down-regulated
SHT_3240	isoamyl alcohol	2.16955	1.98167e-13	Down-regulated
SHT_2794	pfs domain protein	2.16925	5.86388e-22	Down-regulated
SHT_7854	mg2+ transporter	2.16586	1.66218e-27	Down-regulated
SHT_1234	---NA---	2.16568	5.97586e-126	Down-regulated
SHT_2667	predicted protein [Botryotinia fuckeliana B05.10]	2.16519	1.42742e-07	Down-regulated
SHT_5129	---NA---	2.16488	3.00664e-59	Down-regulated
SHT_5623	proteasome component c5	2.16341	2.36635e-57	Down-regulated
SHT_2918	ccch zinc finger and smr domain-containing protein	2.16154	1.09016e-44	Down-regulated
SHT_3409	predicted protein [Botryotinia fuckeliana B05.10]	2.15934	1.98373e-19	Down-regulated
SHT_946	bzip transcription factor	2.15893	9.49521e-46	Down-regulated
SHT_1117	predicted protein [Chaetomium globosum CBS 148.51]	2.15378	1.66507e-11	Down-regulated
SHT_4620	2-dehydropantoate 2-reductase	2.15378	2.62347e-11	Down-regulated
SHT_5248	nuclear protein	2.15378	1.66218e-27	Down-regulated
SHT_8702	glycogen synthase kinase mutation revertant	2.15378	4.11744e-06	Down-regulated
SHT_3962	o-	2.14836	0	Down-regulated
SHT_1072	peroxisomal catalase	2.14773	0	Down-regulated
SHT_290	cytochrome b	2.14517	1.3131e-05	Down-regulated
SHT_7526	predicted protein [Botryotinia fuckeliana B05.10]	2.13933	4.80365e-61	Down-regulated
SHT_1104	flotillin domain-containing protein	2.13872	1.69405e-23	Down-regulated
SHT_1726	ctr copper transporter family protein	2.13511	5.8335e-99	Down-regulated
SHT_9355	hypothetical protein SS1G_12903 [Sclerotinia sclerotiorum 1980]	2.13302	7.51326e-20	Down-regulated
SHT_3772	histidine acid	2.12641	1.30145e-41	Down-regulated
SHT_5046	protein	2.12493	1.04933e-74	Down-regulated
SHT_4070	glutamate 5-kinase	2.12253	2.2931e-24	Down-regulated
SHT_1662	---NA---	2.11196	1.3131e-05	Down-regulated
SHT_2372	covalently-linked cell wall protein	2.11019	1.85262e-25	Down-regulated
SHT_5039	thiamine pyrophosphokinase	2.10665	4.66172e-58	Down-regulated
SHT_6082	swi snf family dna-dependent atpase	2.10542	1.07381e-48	Down-regulated
SHT_2651	sterol regulatory element binding protein sre1	2.10446	6.13289e-23	Down-regulated
SHT_8972	hypothetical protein SS1G_09774 [Sclerotinia sclerotiorum 1980]	2.10132	7.25006e-08	Down-regulated
SHT_8129	oxidoreductase domain containing protein	2.0972	3.01552e-40	Down-regulated
SHT_3295	aminopeptidase	2.09366	2.10661e-07	Down-regulated
SHT_1742	cytochrome p450 oxidoreductase	2.09366	3.04235e-07	Down-regulated
SHT_2004	fatty acid	2.09298	4.24214e-22	Down-regulated
SHT_3050	amino acid	2.08954	7.32787e-66	Down-regulated
SHT_3557	initiation-specific alpha- -mannosyltransferase	2.08719	4.5688e-10	Down-regulated
SHT_45	alpha beta hydrolase fold protein	2.08586	2.84761e-123	Down-regulated
SHT_289	cytochrome b	2.08339	6.46127e-06	Down-regulated
SHT_7165	cytochrome p450 monooxygenase	2.08339	3.46108e-12	Down-regulated
SHT_6563	ankyrin repeat protein	2.07823	4.41377e-15	Down-regulated
SHT_6598	glutaminase	2.07595	8.53261e-70	Down-regulated
SHT_6791	activator 1 41 kda subunit	2.07435	7.75623e-10	Down-regulated
SHT_7885	hypothetical protein SS1G_02583 [Sclerotinia sclerotiorum 1980]	2.06889	4.25286e-08	Down-regulated
SHT_9317	---NA---	2.06889	1.89657e-09	Down-regulated
SHT_5405	mfs	2.06475	9.1493e-56	Down-regulated
SHT_3071	rna-dependent rna polymerase	2.0637	4.25431e-24	Down-regulated
SHT_1766	hypothetical protein SS1G_03382 [Sclerotinia sclerotiorum 1980]	2.06148	0	Down-regulated
SHT_7824	---NA---	2.05962	1.45946e-70	Down-regulated
SHT_6410	predicted protein [Sclerotinia sclerotiorum 1980]	2.05915	7.03768e-35	Down-regulated
SHT_3644	c6 zinc finger domain containing protein	2.05453	1.44953e-121	Down-regulated
SHT_1632	hypothetical protein SS1G_00926 [Sclerotinia sclerotiorum 1980]	2.05425	5.02657e-12	Down-regulated
SHT_2490	metalloreductase transmembrane component	2.05425	9.35253e-09	Down-regulated
SHT_9170	origin recognition complex subunit	2.05425	2.03369e-49	Down-regulated
SHT_4384	cript family protein	2.05398	3.90987e-63	Down-regulated
SHT_293	cytochrome b	2.05069	2.39827e-06	Down-regulated
SHT_2445	hypothetical protein BC1G_10109 [Botryotinia fuckeliana B05.10]	2.04473	3.6452e-24	Down-regulated
SHT_3105	pps1 dual specificty phosphatase	2.03964	1.90508e-30	Down-regulated
SHT_1118	predicted protein [Chaetomium globosum CBS 148.51]	2.03892	5.60522e-13	Down-regulated
SHT_2135	2og-fe oxygenase	2.03831	3.36455e-24	Down-regulated
SHT_4675	protein kinase regulator	2.03448	4.63195e-12	Down-regulated
SHT_4094	nuclear pore protein	2.03349	6.28177e-40	Down-regulated
SHT_6943	---NA---	2.03093	2.07967e-08	Down-regulated
SHT_6274	glycerol kinase	2.02807	5.1218e-88	Down-regulated
SHT_1071	peroxisomal catalase	2.0274	0	Down-regulated
SHT_2502	het domain protein	2.02646	8.74815e-85	Down-regulated
SHT_8819	hypothetical protein SS1G_03937 [Sclerotinia sclerotiorum 1980]	2.01885	3.60502e-13	Down-regulated
SHT_3855	inositolphosphotransferase involved in synthesis of mannose-(inositol-p)2-ceramide (m 2c)	2.01708	0	Down-regulated
SHT_4020	bzip transcription	2.01484	2.1721e-225	Down-regulated
SHT_3412	sh3 domain-containing protein	2.00939	3.75465e-06	Down-regulated
SHT_3278	predicted protein [Botryotinia fuckeliana B05.10]	2.00939	3.49542e-44	Down-regulated
SHT_3493	carboxypeptidase s1	2.00939	9.60458e-18	Down-regulated
SHT_7137	protease inhibitor	2.00616	6.00159e-52	Down-regulated
SHT_4776	mfs	2.00093	3.90947e-17	Down-regulated
