# Supplementary material for: RNA-Seq Analysis of the Sclerotinia homoeocarpa – Creeping Bentgrass Pathosystem
Source: PLoS One. 2012 Aug 8;7(8):e41150. doi: 10.1371/journal.pone.0041150 (PMC3414504; doi:10.1371/journal.pone.0041150)
Supplement: Table S3 — A complete list of Sclerotinia homoeocarpa predicted protein conserved domains. (XLSX) [file pone.0041150.s003.xlsx]

## Sheet: Sheet1
Domain name	complete domains	upregulated domains	Enrichment	P-value	Description
ABC_membrane	54	26	8.20279	<0.0001	ABC transporter transmembrane region
ABC_tran	53	18	5.786	<0.0001	ABC transporter
SMC_N	60	18	5.11097	<0.0001	N terminal - structural maintenance of chromosomes protein
CBM_1	19	15	13.4499	<0.0001	Fungal cellulose binding domain
ABC_ATPase	19	12	10.7599	<0.0001	Predicted ATPase of the ABC class
DUF1602	36	12	5.67885	<0.0001	Protein of unknown function
DUF258	47	12	4.34976	<0.0001	Protein of unknown function
Glyco_hydro_61	10	9	15.3329	<0.0001	Endoglucanase
Glyco_hydro_28	14	9	10.9521	<0.0001	Polygalacturonase, Rhamnogalacturonase A
Peptidase_S8	25	9	6.13316	<0.0001	Subtilase family
Glyco_hydro_43	12	8	11.3577	<0.0001	Arabinanase
DUF3129	7	7	17.0366	<0.0001	Protein of unknown function
DUF1771	8	7	14.907	<0.0001	Protein of unknown function
DUF1479	7	5	12.169	0.0003	Protein of unknown function
Eno-Rase_NADH_b	7	5	12.169	0.0003	NAD(P)H binding domain of trans-2-enoyl-CoA reductase
E1_DerP2_DerF2	4	3	12.7774	0.0003	Implicated in lipid recognition, particularly in the recognition of pathogen products
Pectinesterase	4	3	12.7774	0.0003	Pectinesterase
XH	4	4	17.0366	0.0006	Rice gene X Homology
Syja_N	5	3	10.2219	0.0006	SacI homology domain
RCC1	21	7	5.67885	0.0007	Regulator of chromosome condensation (RCC1) repeat
Baculo_PEP_C	22	6	4.64634	0.0007	Baculovirus polyhedron envelope protein, PEP, C terminus
Peptidase_S28	5	4	13.6293	0.001	Serine carboxypeptidase S28
Aldo_ket_red	32	8	4.25914	0.0014	Aldo/keto reductase family
COX3	3	2	11.3577	0.0016	Cytochrome c oxidase subunit III
Flavodoxin_2	3	2	11.3577	0.0016	Flavodoxin-like fold
Glyco_hydro_11	3	2	11.3577	0.0016	Xylanases
Glyco_hydro_12	3	2	11.3577	0.0016	Endoglucanase and xyloglucan hydrolase
Nucleoplasmin	3	2	11.3577	0.0016	Chromatin decondensation proteins
PLA2_B	3	2	11.3577	0.0016	Lysophospholipase catalytic domain
Cellulase	7	4	9.73518	0.0023	Cellulase
CFEM	7	4	9.73518	0.0023	Cysteine rich domain with putative role in fungal pathogenesis
Glyco_hydro_45	3	3	17.0366	0.003	Endoglucanase
Glyco_hydro_62	3	3	17.0366	0.003	Alpha -L-arabinofuranosidase
TPR_5	3	3	17.0366	0.003	NR
Flavodoxin_5	4	2	8.51828	0.003	Flavodoxin
FMN_red	4	2	8.51828	0.003	NADPH-dependent FMN reductase
Glyco_hydro_7	4	2	8.51828	0.003	Endoglucanase; cellobiohydrolase
Glyco_hydro_92	4	2	8.51828	0.003	Alpha-1,2-mannosidases
Mannosyl_trans3	4	2	8.51828	0.003	Mannosyltransferase putative
Yos1	4	2	8.51828	0.003	Transport between the endoplasmic reticulum and the Golgi complex
KR	68	11	2.75591	0.0044	Polyketide synthase: reductive modification of the beta-carbonyl centres
CN_hydrolase	10	3	5.11097	0.0045	Carbon-nitrogen hydrolase
Lycopene_cycl	10	3	5.11097	0.0045	Lycopene cyclase protein
Peptidase_S10	10	3	5.11097	0.0045	Serine carboxypeptidase
Fungal_lectin	10	4	6.81463	0.0061	Fungal fucose-specific lectin
Iso_dh	11	3	4.64634	0.0061	Isocitrate/isopropylmalate dehydrogenase
FAD_binding_2	35	6	2.92055	0.007	FAD binding domain
Epimerase	53	9	2.893	0.0072	NAD dependent epimerase/dehydratase family
ADH_zinc_N	44	8	3.09756	0.0078	Zinc-binding dehydrogenase
rve	12	3	4.25914	0.0079	Integrase core domain
Shikimate_DH	12	3	4.25914	0.0079	Shikimate / quinate 5-dehydrogenase
OPT	11	4	6.19511	0.008	OPT oligopeptide transporter protein
7tm_1	2	1	8.51828	0.0089	7 transmembrane receptor
Chorismate_synt	2	1	8.51828	0.0089	Forms chorismate, used in phenylalanine, tyrosine or tryptophan biosynthesis
COX6B	2	1	8.51828	0.0089	Cytochrome oxidase c subunit VIb
Cu-oxidase_2	2	1	8.51828	0.0089	Multicopper oxidase
Cupin_5	2	1	8.51828	0.0089	Cupin superfamily
DHDPS	2	1	8.51828	0.0089	Dihydrodipicolinate synthetase family
DUF1966	2	1	8.51828	0.0089	Found in various fungal alpha-amylase proteins
DUF3474	2	1	8.51828	0.0089	Protein of unknown function
Fig1	2	1	8.51828	0.0089	Ca2+ regulator and membrane fusion protein Fig1
Metallophos_2	2	1	8.51828	0.0089	Calcineurin-like phosphoesterase
Pex2_Pex12	2	1	8.51828	0.0089	Found at N terminal of a number of known and predicted peroxins
Ribosomal_L35Ae	2	1	8.51828	0.0089	Ribosomal protein L35Ae
SAPS	2	1	8.51828	0.0089	SIT4 phosphatase-associated protein
UbiA	2	1	8.51828	0.0089	UbiA prenyltransferase family
GMC_oxred_C	12	4	5.67885	0.0102
adh_short	84	12	2.43379	0.011
CBF	6	3	8.51828	0.0112
GCD14	6	3	8.51828	0.0112
Mucin	6	3	8.51828	0.0112
NmrA	30	5	2.83943	0.0119
FA_desaturase	7	3	7.30138	0.0154
Alpha-L-AF_C	2	2	17.0366	0.0172
Attacin_N	2	2	17.0366	0.0172
CBM_14	2	2	17.0366	0.0172
DUF143	2	2	17.0366	0.0172
DUF2798	2	2	17.0366	0.0172
Glyco_hydro_10	2	2	17.0366	0.0172
Glyco_hydro_6	2	2	17.0366	0.0172
GSH_synth_ATP	2	2	17.0366	0.0172
Hemocyanin_C	2	2	17.0366	0.0172
Hemocyanin_M	2	2	17.0366	0.0172
Peptidase_C3	2	2	17.0366	0.0172
Ribosomal_L39	2	2	17.0366	0.0172
TIMELESS	2	2	17.0366	0.0172
TRAP_alpha	2	2	17.0366	0.0172
DAO	53	7	2.25011	0.0177
Glyco_hydro_76	9	2	3.7859	0.0202
Esterase_phd	8	3	6.38871	0.0203
NADHdh	8	3	6.38871	0.0203
RNase_H	8	3	6.38871	0.0203
Peptidase_S9	19	3	2.68998	0.0311
Polysacc_synt_2	19	3	2.68998	0.0311
Myb_DNA-binding	13	2	2.62101	0.0311
Glyco_hydro_3_C	11	2	3.09756	0.0322
RVT_2	11	2	3.09756	0.0322
Transposase_28	11	2	3.09756	0.0322
TPR_1	100	11	1.87402	0.0334
PT	39	5	2.18417	0.0339
COesterase	29	4	2.34987	0.0342
NUMOD3	29	4	2.34987	0.0342
3Beta_HSD	20	3	2.55548	0.0361
Sugar_tr	102	12	2.0043	0.0362
Esterase	19	4	3.58664	0.0363
FAD_binding_4	19	4	3.58664	0.0363
Bac_rhamnosid	5	1	3.40731	0.0397
COX2_TM	5	1	3.40731	0.0397
Cu_amine_oxid	5	1	3.40731	0.0397
FGGY_N	5	1	3.40731	0.0397
MMS1_N	5	1	3.40731	0.0397
Transposase_21	5	1	3.40731	0.0397
Abhydrolase_3	22	3	2.32317	0.0472
Pyr_redox_2	55	7	2.16829	0.0493
Flavodoxin_1	5	2	6.81463	0.0538
MutS_V	5	2	6.81463	0.0538
PhyH	5	2	6.81463	0.0538
SUR7	5	2	6.81463	0.0538
Cyt-b5	14	2	2.43379	0.0556
TauD	15	2	2.27154	0.0649
Dioxygenase_C	7	1	2.43379	0.0689
Semialdhyde_dh	7	1	2.43379	0.0689
Thiolase_C	7	1	2.43379	0.0689
Tropomyosin_1	7	1	2.43379	0.0689
Cutinase	6	2	5.67885	0.0691
Pro-kuma_activ	6	2	5.67885	0.0691
Acyl-CoA_dh_2	8	1	2.12957	0.0854
Acyl-CoA_dh_M	8	1	2.12957	0.0854
Acyl-CoA_dh_N	8	1	2.12957	0.0854
ATG22	8	1	2.12957	0.0854
BBE	8	1	2.12957	0.0854
FAD_oxidored	8	1	2.12957	0.0854
FeoB_N	8	1	2.12957	0.0854
GATase	8	1	2.12957	0.0854
Glyco_hydro_31	8	1	2.12957	0.0854
Melibiase	8	1	2.12957	0.0854
Oxidored_FMN	8	1	2.12957	0.0854
PrmA	8	1	2.12957	0.0854
Thiolase_N	8	1	2.12957	0.0854
Glyco_transf_8	7	2	4.86759	0.0857
DSPc	8	2	4.25914	0.1033
C5-epim_C	1	1	17.0366	0.108
CBM_4_9	1	1	17.0366	0.108
CBM_6	1	1	17.0366	0.108
Cellulase-like	1	1	17.0366	0.108
Ceramidase	1	1	17.0366	0.108
CodY	1	1	17.0366	0.108
Cu_bind_like	1	1	17.0366	0.108
CVNH	1	1	17.0366	0.108
Cw-hydrolase	1	1	17.0366	0.108
DUF1182	1	1	17.0366	0.108
DUF1349	1	1	17.0366	0.108
DUF1637	1	1	17.0366	0.108
DUF297	1	1	17.0366	0.108
DUF3627	1	1	17.0366	0.108
DUF581	1	1	17.0366	0.108
DUF883	1	1	17.0366	0.108
EIN3	1	1	17.0366	0.108
EthD	1	1	17.0366	0.108
FTR1	1	1	17.0366	0.108
Glyco_hydro_25	1	1	17.0366	0.108
Glyco_hydro_39	1	1	17.0366	0.108
GSH_synthase	1	1	17.0366	0.108
HemeBinding_Shp	1	1	17.0366	0.108
Hemerythrin	1	1	17.0366	0.108
HSP9_HSP12	1	1	17.0366	0.108
IFN-gamma	1	1	17.0366	0.108
Kri1	1	1	17.0366	0.108
Kri1_C	1	1	17.0366	0.108
LysR_substrate	1	1	17.0366	0.108
Methyltransf_7	1	1	17.0366	0.108
MscL	1	1	17.0366	0.108
Nucleoporin_C	1	1	17.0366	0.108
PaO	1	1	17.0366	0.108
Peptidase_A4	1	1	17.0366	0.108
Peptidase_M35	1	1	17.0366	0.108
Peptidase_S41	1	1	17.0366	0.108
Pol_alpha_B_N	1	1	17.0366	0.108
Pox_P21	1	1	17.0366	0.108
Propep_M14	1	1	17.0366	0.108
Rep_fac-A_3	1	1	17.0366	0.108
RFX_DNA_binding	1	1	17.0366	0.108
Ricin_B_lectin	1	1	17.0366	0.108
S1-P1_nuclease	1	1	17.0366	0.108
SidE	1	1	17.0366	0.108
SOCS_box	1	1	17.0366	0.108
Tcp11	1	1	17.0366	0.108
UTP15_C	1	1	17.0366	0.108
VirJ	1	1	17.0366	0.108
YTH	1	1	17.0366	0.108
Glyco_hydro_3	10	2	3.40731	0.1409
Lipase_GDSL	10	2	3.40731	0.1409
TPR_2	127	12	1.60975	0.165
Retrotrans_gag	62	6	1.6487	0.1696
ADH_N	35	4	1.94704	0.1696
Apc3	35	4	1.94704	0.1696
GMC_oxred_N	12	2	2.83943	0.1808
Saccharop_dh	12	2	2.83943	0.1808
tRNA-synt_2	12	2	2.83943	0.1808
BCS1_N	3	1	5.67885	0.2043
CHD5	3	1	5.67885	0.2043
Chitin_bind_3	3	1	5.67885	0.2043
COX2	3	1	5.67885	0.2043
Cyclase	3	1	5.67885	0.2043
Ecl1	3	1	5.67885	0.2043
Gln-synt_C	3	1	5.67885	0.2043
Glyco_hydro_1	3	1	5.67885	0.2043
Glyco_hydro_88	3	1	5.67885	0.2043
ICMT	3	1	5.67885	0.2043
Inhibitor_I9	3	1	5.67885	0.2043
P12	3	1	5.67885	0.2043
PE-PPE	3	1	5.67885	0.2043
Peptidase_M14	3	1	5.67885	0.2043
Pyridox_oxidase	3	1	5.67885	0.2043
Ribosomal_L2	3	1	5.67885	0.2043
Ribosomal_L2_C	3	1	5.67885	0.2043
Ribosomal_L23	3	1	5.67885	0.2043
Spt20	3	1	5.67885	0.2043
TAP42	3	1	5.67885	0.2043
TelA	3	1	5.67885	0.2043
ELFV_dehydrog	4	1	4.25914	0.2485
ELO	4	1	4.25914	0.2485
ERG4_ERG24	4	1	4.25914	0.2485
Methyltransf_16	4	1	4.25914	0.2485
PBP	4	1	4.25914	0.2485
Sec10	4	1	4.25914	0.2485
Steroid_dh	4	1	4.25914	0.2485
TGS	4	1	4.25914	0.2485
Methyltransf_12	29	3	1.7624	0.2593
Hydrolase	32	3	1.59718	0.262
Abhydrolase_2	16	2	2.12957	0.264
Methyltransf_18	33	3	1.54878	0.2645
MFS_1	196	16	1.39074	0.269
TRI12	17	2	2.0043	0.285
Zn_clus	37	4	1.84179	0.2873
DUF3328	19	2	1.79332	0.3268
2-Hacid_dh	6	1	2.83943	0.3296
Alpha-amylase	6	1	2.83943	0.3296
Catalase-rel	6	1	2.83943	0.3296
CS	6	1	2.83943	0.3296
DJ-1_PfpI	6	1	2.83943	0.3296
DUF1295	6	1	2.83943	0.3296
HECT	6	1	2.83943	0.3296
Rax2	6	1	2.83943	0.3296
Rhodanese	6	1	2.83943	0.3296
Tyrosinase	6	1	2.83943	0.3296
Abhydrolase_5	60	4	1.13577	0.584
AAA	143	8	0.953094	0.8955
LAGLIDADG_1	122	6	0.837864
Abhydrolase_6	75	3	0.681463
p450	75	3	0.681463
WD40	320	3	0.159718
MMR_HSR1	21	2	1.62253
NAD_binding_4	21	2	1.62253
AA_permease	23	2	1.48144
Hydrophobin_2	24	2	1.41971
2-Hacid_dh_C	26	2	1.3105
RuvB_N	27	2	1.26197
Thi4	29	2	1.17494
Methyltransf_11	31	2	1.09913
Abhydrolase_1	36	2	0.946476
GTP_EFTU	42	2	0.811265
zf-C2H2	90	2	0.37859
Ank	132	2	0.25813
3HCDH_N	9	1	1.89295
Catalase	9	1	1.89295
GFA	9	1	1.89295
Y_phosphatase	9	1	1.89295
Cyclin	10	1	1.70366
KaiC	10	1	1.70366
NAD_binding_2	10	1	1.70366
Acyl-CoA_dh_1	11	1	1.54878
MARVEL	11	1	1.54878
Response_reg	12	1	1.41971
RmlD_sub_bind	12	1	1.41971
SNARE	12	1	1.41971
UBA	12	1	1.41971
zf-rbx1	12	1	1.41971
ArgK	13	1	1.3105
CMAS	13	1	1.3105
His_Phos_2	13	1	1.3105
Metallophos	13	1	1.3105
Aa_trans	14	1	1.2169
Ubie_methyltran	14	1	1.2169
Actin	15	1	1.13577
MTS	15	1	1.13577
TBC	15	1	1.13577
Pro_isomerase	16	1	1.06479
S1	16	1	1.06479
UQ_con	17	1	1.00215
BTB	18	1	0.946476
Thioesterase	18	1	0.946476
Dynamin_N	20	1	0.851828
Tropomyosin	20	1	0.851828
GIY-YIG	23	1	0.74072
RVT_1	23	1	0.74072
zf-C3HC4	23	1	0.74072
FMO-like	24	1	0.709857
MT	28	1	0.608449
NUMOD1	29	1	0.587468
ING	30	1	0.567885
APH	32	1	0.532393
AAA_5	41	1	0.415526
PH	49	1	0.347685
Ank_2	82	1	0.207763
Pkinase_Tyr	90	1	0.189295
Pkinase	97	1	0.175635
HEAT	86	0	0
Mito_carr	84	0	0
RRM_1	78	0	0
LRR_4	57	0	0
CH	53	0	0
Fungal_trans	53	0	0
Miro	48	0	0
LRR_1	44	0	0
Nup160	41	0	0
Helicase_C	40	0	0
NACHT	40	0	0
zf-CCHC	40	0	0
DEAD	38	0	0
zf-C2H2_jaz	38	0	0
efhand	37	0	0
Arf	35	0	0
Histone	34	0	0
Ras	34	0	0
Cytochrom_B_N	32	0	0
Proteasome	32	0	0
Gtr1_RagA	31	0	0
FAD_binding_3	30	0	0
Arm	29	0	0
RNA_helicase	29	0	0
FG-GAP	28	0	0
Pyr_redox	28	0	0
Kelch_1	27	0	0
KH_1	27	0	0
HET	26	0	0
Mg_chelatase	25	0	0
PUF	25	0	0
AAA_10	24	0	0
Aminotran_1_2	24	0	0
C2	24	0	0
Hexapep	23	0	0
Reo_sigmaC	23	0	0
Thioredoxin	23	0	0
Aldedh	22	0	0
DnaJ	22	0	0
eIF2A	22	0	0
IBR	22	0	0
PC_rep	22	0	0
Acetyltransf_1	21	0	0
AMP-binding	21	0	0
Clathrin	21	0	0
Cytochrom_B_C	21	0	0
EamA	21	0	0
G-alpha	21	0	0
IstB_IS21	21	0	0
Kelch_2	21	0	0
ubiquitin	21	0	0
zf-met	21	0	0
AAA_2	20	0	0
ATP-grasp	20	0	0
GIDA	20	0	0
HAD	20	0	0
PPR	20	0	0
Sel1	20	0	0
AhpC-TSA	19	0	0
bZIP_1	19	0	0
NAD_binding_6	18	0	0
Nucleoporin_N	18	0	0
ResIII	18	0	0
SNF2_N	18	0	0
TcdB_toxin_midN	18	0	0
AlaDh_PNT_C	17	0	0
BRCT	17	0	0
HSP20	17	0	0
Redoxin	17	0	0
TIP49	17	0	0
Zeta_toxin	17	0	0
2OG-FeII_Oxy	16	0	0
Adaptin_N	16	0	0
CBS	16	0	0
HI0933_like	16	0	0
Kdo	16	0	0
Sigma54_activat	16	0	0
zf-CCCH	16	0	0
AAA_3	15	0	0
Aminotran_5	15	0	0
bZIP_2	15	0	0
F-box-like	15	0	0
GST_C	15	0	0
GTP_EFTU_D2	15	0	0
KH_2	15	0	0
Prenyltrans	15	0	0
tRNA-synt_1	15	0	0
tRNA-synt_1g	15	0	0
Amino_oxidase	14	0	0
Arch_ATPase	14	0	0
Cpn60_TCP1	14	0	0
E1-E2_ATPase	14	0	0
Myosin_tail_1	14	0	0
PGAP1	14	0	0
PHD	14	0	0
TPT	14	0	0
UCH	14	0	0
Vac14_Fab1_bd	14	0	0
CLASP_N	13	0	0
DLH	13	0	0
F-box	13	0	0
Filament	13	0	0
FlaC_arch	13	0	0
FMN_dh	13	0	0
HATPase_c	13	0	0
Hydrolase_3	13	0	0
Mac	13	0	0
Molybdopterin	13	0	0
NAD_binding_1	13	0	0
PIR	13	0	0
PPTA	13	0	0
RNA_pol_Rpb1_R	13	0	0
CBFD_NFYB_HMF	12	0	0
Chitin_synth_2	12	0	0
CorA	12	0	0
Exo_endo_phos	12	0	0
F420_oxidored	12	0	0
FAD_binding_8	12	0	0
IncA	12	0	0
MobB	12	0	0
NB-ARC	12	0	0
PCI	12	0	0
RNA_pol	12	0	0
SET	12	0	0
SPARC_Ca_bdg	12	0	0
Tubulin	12	0	0
ACT	11	0	0
Asp	11	0	0
Beta-lactamase	11	0	0
Cys_Met_Meta_PP	11	0	0
efhand_3	11	0	0
Fasciclin	11	0	0
Fe-S_biosyn	11	0	0
Glutaredoxin	11	0	0
Glycos_transf_2	11	0	0
HSP70	11	0	0
IQ	11	0	0
Lactamase_B	11	0	0
Methyltransf_2	11	0	0
Na_Ca_ex	11	0	0
Oxidored_q1	11	0	0
PAP2	11	0	0
Peptidase_M24	11	0	0
PX	11	0	0
Rad60-SLD	11	0	0
Ribosomal_S8e	11	0	0
TIM	11	0	0
ABC2_membrane	10	0	0
Aminotran_3	10	0	0
Beta_elim_lyase	10	0	0
Citrate_synt	10	0	0
DUF815	10	0	0
FaeA	10	0	0
Ferric_reduct	10	0	0
Glyoxal_oxid_N	10	0	0
GPI-anchored	10	0	0
IF-2B	10	0	0
Ish1	10	0	0
MreB_Mbl	10	0	0
MscS_porin	10	0	0
Peptidase_M16_C	10	0	0
Phosphorylase	10	0	0
Pmp3	10	0	0
PP-binding	10	0	0
SAP	10	0	0
SH3_1	10	0	0
SRP54	10	0	0
tRNA-synt_2b	10	0	0
zf-Apc11	10	0	0
Aconitase	9	0	0
Acyl_transf_1	9	0	0
Amidase	9	0	0
ATG16	9	0	0
BAR	9	0	0
cobW	9	0	0
FR47	9	0	0
FSH1	9	0	0
FtsA	9	0	0
GSPII_E	9	0	0
GST_N	9	0	0
Kinesin	9	0	0
Lactamase_B_2	9	0	0
MFS_1_like	9	0	0
NAD-GH	9	0	0
Oxysterol_BP	9	0	0
ParA	9	0	0
peroxidase	9	0	0
PNP_UDP_1	9	0	0
Pribosyltran	9	0	0
Ribosomal_S8	9	0	0
S4	9	0	0
SH3_2	9	0	0
Spc7	9	0	0
SRPRB	9	0	0
Suf	9	0	0
ThiF	9	0	0
TPR_MLP1_2	9	0	0
WSC	9	0	0
Zip	9	0	0
Bromodomain	8	0	0
Cast	8	0	0
Cation_efflux	8	0	0
Chitin_bind_1	8	0	0
Chromo	8	0	0
Clat_adaptor_s	8	0	0
CPSF_A	8	0	0
Ctr	8	0	0
Cullin	8	0	0
Cupin_2	8	0	0
DUF2075	8	0	0
DUF676	8	0	0
DUF756	8	0	0
EFG_C	8	0	0
FAD_binding_6	8	0	0
FGGY_C	8	0	0
Glyco_hydro_4	8	0	0
Glyco_hydro_47	8	0	0
His_biosynth	8	0	0
HlyD	8	0	0
LSM	8	0	0
Myosin_head	8	0	0
NAD_Gly3P_dh_N	8	0	0
NMO	8	0	0
Patatin	8	0	0
PMT	8	0	0
PP2C	8	0	0
PQ-loop	8	0	0
PSP	8	0	0
PTCB-BRCT	8	0	0
Radical_SAM	8	0	0
RhoGAP	8	0	0
RWD	8	0	0
SKG6	8	0	0
TPR_4	8	0	0
UAA	8	0	0
VRR_NUC	8	0	0
Acyltransferase	7	0	0
ADIP	7	0	0
An_peroxidase	7	0	0
ApbA	7	0	0
ATP-synt_ab	7	0	0
ATP-synt_C	7	0	0
ATP-synt_D	7	0	0
CbiA	7	0	0
Cnd1	7	0	0
cNMP_binding	7	0	0
Cofilin_ADF	7	0	0
CPSase_L_D2	7	0	0
Cyclin_N	7	0	0
DUF221	7	0	0
DUF3659	7	0	0
Dynamin_M	7	0	0
EzrA	7	0	0
FHA	7	0	0
Glyco_hydro_16	7	0	0
Glyco_hydro_17	7	0	0
Gp_dh_C	7	0	0
Gp_dh_N	7	0	0
HA2	7	0	0
HGTP_anticodon	7	0	0
His_Phos_1	7	0	0
HLH	7	0	0
IMPDH	7	0	0
ketoacyl-synt	7	0	0
Ligase_CoA	7	0	0
Mem_trans	7	0	0
Mitovir_RNA_pol	7	0	0
NUDIX	7	0	0
OB_NTP_bind	7	0	0
PA	7	0	0
PALP	7	0	0
PCMT	7	0	0
Peptidase_M20	7	0	0
Peptidase_M28	7	0	0
Peroxidase_2	7	0	0
PhoH	7	0	0
PI3_PI4_kinase	7	0	0
PPR_1	7	0	0
Prefoldin	7	0	0
Proteasome_A_N	7	0	0
Ribosomal_60s	7	0	0
Ribosomal_S7	7	0	0
Ribosomal_S7e	7	0	0
Sec3	7	0	0
SPRY	7	0	0
TMF_TATA_bd	7	0	0
TrkA_N	7	0	0
tRNA-synt_1b	7	0	0
tRNA-synt_2d	7	0	0
ZZ	7	0	0
4HBT	6	0	0
Adap_comp_sub	6	0	0
Anticodon_1	6	0	0
Band_7	6	0	0
Blt1	6	0	0
BNR	6	0	0
BTAD	6	0	0
C1_1	6	0	0
Cation_ATPase_C	6	0	0
Coatomer_WDAD	6	0	0
Complex1_LYR	6	0	0
CPSase_L_chain	6	0	0
DegT_DnrJ_EryC1	6	0	0
DivIC	6	0	0
DUF3824	6	0	0
DUF634	6	0	0
DUF894	6	0	0
EBP	6	0	0
ECH	6	0	0
ERM	6	0	0
Glu_synthase	6	0	0
Glyco_hydro_72	6	0	0
GTP_EFTU_D3	6	0	0
Hydrolase_4	6	0	0
IMS	6	0	0
KAP	6	0	0
Ketoacyl-synt_C	6	0	0
Laminin_II	6	0	0
Mpv17_PMP22	6	0	0
NAP	6	0	0
Nuc_sug_transp	6	0	0
Phage_GP20	6	0	0
Pkinase_C	6	0	0
polyprenyl_synt	6	0	0
Prefoldin_2	6	0	0
Rad17	6	0	0
Ribosomal_L1	6	0	0
Ribosomal_L22	6	0	0
Ribosomal_L5_C	6	0	0
Ribosomal_L6	6	0	0
Ribosomal_L7Ae	6	0	0
Ribosomal_S13	6	0	0
RIO1	6	0	0
SE	6	0	0
Sec1	6	0	0
Septin	6	0	0
Spc97_Spc98	6	0	0
Synaptobrevin	6	0	0
TerB	6	0	0
Tim17	6	0	0
TMF_DNA_bd	6	0	0
TRAPP	6	0	0
tRNA-synt_1e	6	0	0
TRP	6	0	0
Trp_halogenase	6	0	0
UPF0154	6	0	0
Uricase	6	0	0
V-ATPase_H_N	6	0	0
Vps52	6	0	0
zf-C2H2_2	6	0	0
zf-NF-X1	6	0	0
zf-ZPR1	6	0	0
14-3-3	5	0	0
AIG1	5	0	0
Alg6_Alg8	5	0	0
Amidohydro_1	5	0	0
Amidohydro_3	5	0	0
Arginase	5	0	0
ATG27	5	0	0
BCDHK_Adom3	5	0	0
Biotin_lipoyl	5	0	0
Brix	5	0	0
CoA_binding	5	0	0
Cob_adeno_trans	5	0	0
Cytochrom_D1	5	0	0
Dala_Dala_lig_C	5	0	0
DcpS_C	5	0	0
DHQ_synthase	5	0	0
DLIC	5	0	0
DNA_pol_B	5	0	0
DnaJ_C	5	0	0
DUF1395	5	0	0
DUF1740	5	0	0
DUF3292	5	0	0
DUF3584	5	0	0
DUF3602	5	0	0
DUF803	5	0	0
EFG_IV	5	0	0
eIF-5_eIF-2B	5	0	0
EMP24_GP25L	5	0	0
FA_hydroxylase	5	0	0
FAD_binding_1	5	0	0
FKBP_C	5	0	0
FtsJ	5	0	0
FYVE	5	0	0
GATA	5	0	0
GATase_2	5	0	0
GFO_IDH_MocA	5	0	0
GHMP_kinases_N	5	0	0
Glyco_hydro_cc	5	0	0
Glycos_transf_1	5	0	0
HEAT_PBS	5	0	0
Hexokinase_2	5	0	0
HisKA	5	0	0
HIT	5	0	0
HMA	5	0	0
HpcH_HpaI	5	0	0
Isochorismatase	5	0	0
IU_nuc_hydro	5	0	0
KOW	5	0	0
L51_S25_CI-B8	5	0	0
La	5	0	0
Ldh_1_C	5	0	0
Ldh_1_N	5	0	0
M20_dimer	5	0	0
Met_10	5	0	0
Mitofilin	5	0	0
Mov34	5	0	0
Ni_hydr_CYTB	5	0	0
NIF	5	0	0
NTF2	5	0	0
NTP_transf_2	5	0	0
NTPase_1	5	0	0
Opi1	5	0	0
Parvo_NS1	5	0	0
PduV-EutP	5	0	0
Pectate_lyase_3	5	0	0
Peptidase_C2	5	0	0
Peptidase_M1	5	0	0
Peptidase_S15	5	0	0
Phosducin	5	0	0
PK	5	0	0
PLDc	5	0	0
PRMT5	5	0	0
R3H	5	0	0
Raffinose_syn	5	0	0
RasGEF	5	0	0
Ribonuc_L-PSP	5	0	0
Ribosomal_L30	5	0	0
Ribosomal_L30_N	5	0	0
Ribosomal_L5	5	0	0
Ribosomal_S12	5	0	0
Ribosomal_S3Ae	5	0	0
RNB	5	0	0
RTA1	5	0	0
RVP	5	0	0
SAM_1	5	0	0
SAM_2	5	0	0
SNase	5	0	0
Succ_DH_flav_C	5	0	0
SWIRM	5	0	0
Syntaxin	5	0	0
TFIIA_gamma_N	5	0	0
TLC	5	0	0
Transket_pyr	5	0	0
Transketolase_C	5	0	0
Tubulin_C	5	0	0
UPF0020	5	0	0
VIT	5	0	0
Voltage_CLC	5	0	0
Vps4_C	5	0	0
VWA	5	0	0
WW	5	0	0
YL1	5	0	0
A_deaminase	4	0	0
ABC_membrane_2	4	0	0
ABC_tran_2	4	0	0
ABM	4	0	0
ACP_syn_III	4	0	0
ALMT	4	0	0
Amidohydro_2	4	0	0
Aminotran_4	4	0	0
AMP_N	4	0	0
Annexin	4	0	0
Apolipoprotein	4	0	0
ArfGap	4	0	0
Arrestin_N	4	0	0
Asn_synthase	4	0	0
Asparaginase_2	4	0	0
ATP-grasp_3	4	0	0
ATP-synt_ab_C	4	0	0
ATP-synt_ab_N	4	0	0
ATP-synt_B	4	0	0
AXE1	4	0	0
Bestrophin	4	0	0
Caleosin	4	0	0
CAS_CSE1	4	0	0
Cation_ATPase_N	4	0	0
CbiG_mid	4	0	0
CDP-OH_P_transf	4	0	0
Cerato-platanin	4	0	0
CHCH	4	0	0
Chitin_synth_1	4	0	0
Choline_kinase	4	0	0
CIMR	4	0	0
Clp_N	4	0	0
ClpB_D2-small	4	0	0
COG2	4	0	0
Collar	4	0	0
COX4	4	0	0
CRAL_TRIO	4	0	0
CwfJ_C_1	4	0	0
dCMP_cyt_deam_1	4	0	0
DEAD_2	4	0	0
DENN	4	0	0
DMRL_synthase	4	0	0
DUF155	4	0	0
DUF1664	4	0	0
DUF1748	4	0	0
DUF1772	4	0	0
DUF1776	4	0	0
DUF1996	4	0	0
DUF3170	4	0	0
DUF3414	4	0	0
DUF3533	4	0	0
DUF3638	4	0	0
DUF3759	4	0	0
DUF827	4	0	0
DUF87	4	0	0
Dynein_light	4	0	0
DZR	4	0	0
E1_dh	4	0	0
Enolase_C	4	0	0
Enolase_N	4	0	0
FAA_hydrolase	4	0	0
FANCL_C	4	0	0
Fer4_7	4	0	0
FtsK_SpoIIIE	4	0	0
G10	4	0	0
GARS_A	4	0	0
GDC-P	4	0	0
GHMP_kinases_C	4	0	0
Glyco_transf_15	4	0	0
Glyco_transf_20	4	0	0
HAMP	4	0	0
HeH	4	0	0
Hexokinase_1	4	0	0
HHH	4	0	0
HlyIII	4	0	0
HMG_box	4	0	0
HMG_CoA_synt_C	4	0	0
HMGL-like	4	0	0
HSBP1	4	0	0
Hydantoinase_A	4	0	0
IATP	4	0	0
KGG	4	0	0
LACT	4	0	0
LAGLIDADG_2	4	0	0
LEA_2	4	0	0
LETM1	4	0	0
Limkain-b1	4	0	0
Lipase_3	4	0	0
LisH	4	0	0
LON	4	0	0
MAD	4	0	0
Mad3_BUB1_I	4	0	0
MBOAT	4	0	0
MCM	4	0	0
Methyltransf_4	4	0	0
MIR	4	0	0
MOSC	4	0	0
Mt_ATP-synt_B	4	0	0
NAD_synthase	4	0	0
NIPSNAP	4	0	0
NPL4	4	0	0
NPV_P10	4	0	0
OGG_N	4	0	0
Oxidored_q4	4	0	0
PAP_central	4	0	0
PAP_RNA-bind	4	0	0
PAPS_reduct	4	0	0
PAS	4	0	0
PDZ	4	0	0
Peptidase_C14	4	0	0
Peptidase_C26	4	0	0
Peptidase_C48	4	0	0
Peptidase_M16	4	0	0
Pex24p	4	0	0
PfkB	4	0	0
PGM_PMM_I	4	0	0
PGM_PMM_IV	4	0	0
Polysacc_deac_1	4	0	0
Proteasom_PSMB	4	0	0
Put_Phosphatase	4	0	0
Pyr_redox_dim	4	0	0
Pyridoxal_deC	4	0	0
RA	4	0	0
Ran_BP1	4	0	0
RCR	4	0	0
Recep_L_domain	4	0	0
RhoGEF	4	0	0
Rhomboid	4	0	0
Ribonuclease_3	4	0	0
Ribosomal_L10	4	0	0
Ribosomal_L13	4	0	0
Ribosomal_S16	4	0	0
Ribosomal_S19e	4	0	0
RimK	4	0	0
RINGv	4	0	0
RNA_pol_A_bac	4	0	0
RNA_pol_L	4	0	0
RNase_P_pop3	4	0	0
RNase_PH	4	0	0
RNase_T	4	0	0
RPN7	4	0	0
Sec63	4	0	0
Sec7_N	4	0	0
SGL	4	0	0
SIR2	4	0	0
SIS	4	0	0
SMC_hinge	4	0	0
Sod_Fe_C	4	0	0
SWIB	4	0	0
TBPIP	4	0	0
TFIID_20kDa	4	0	0
THF_DHG_CYH_C	4	0	0
ThiG	4	0	0
TRAM_LAG1_CLN8	4	0	0
Transp_cyt_pur	4	0	0
tRNA_anti	4	0	0
tRNA_SAD	4	0	0
tRNA-synt_1d	4	0	0
UBA_e1_thiolCys	4	0	0
UPF0079	4	0	0
UPF0183	4	0	0
Usp	4	0	0
UvrB	4	0	0
Velvet	4	0	0
VIT1	4	0	0
Vps5	4	0	0
Xpo1	4	0	0
Y_phosphatase2	4	0	0
YflT	4	0	0
zf-AN1	4	0	0
zf-DHHC	4	0	0
zf-RanBP	4	0	0
zf-Tim10_DDP	4	0	0
zf-UBP	4	0	0
AA_kinase	3	0	0
ABC1	3	0	0
ABC2_membrane_3	3	0	0
Aconitase_C	3	0	0
Acyl_CoA_thio	3	0	0
ADK	3	0	0
AdoHcyase_NAD	3	0	0
Anp1	3	0	0
AP_endonuc_2	3	0	0
APC2	3	0	0
Apc4_WD40	3	0	0
APG6	3	0	0
ApoLp-III	3	0	0
APS_kinase	3	0	0
ARD	3	0	0
Arrestin_C	3	0	0
Arylesterase	3	0	0
Atg14	3	0	0
ATP_bind_1	3	0	0
ATP-synt_E	3	0	0
B12D	3	0	0
Bac_DnaA	3	0	0
BAR_2	3	0	0
Bax1-I	3	0	0
Biotin_carb_C	3	0	0
BLOC1_2	3	0	0
BOP1NT	3	0	0
Bromo_TP	3	0	0
CAF1	3	0	0
CAMP_factor	3	0	0
Carb_kinase	3	0	0
Chs3p	3	0	0
CIA30	3	0	0
CLP_protease	3	0	0
Cnd2	3	0	0
CoA_trans	3	0	0
CoA_transf_3	3	0	0
Cohesin_HEAT	3	0	0
Complex1_24kDa	3	0	0
Complex1_30kDa	3	0	0
Copper-fist	3	0	0
CRAL_TRIO_N	3	0	0
Creatinase_N	3	0	0
CTD	3	0	0
CTP_transf_1	3	0	0
CTP_transf_2	3	0	0
Cu-oxidase_3	3	0	0
Cullin_Nedd8	3	0	0
Cwf_Cwc_15	3	0	0
CYSTM	3	0	0
Cytochrom_B561	3	0	0
Dabb	3	0	0
DapB_N	3	0	0
DASH_Dad4	3	0	0
Ded_cyto	3	0	0
DEK_C	3	0	0
DEP	3	0	0
DHO_dh	3	0	0
DNA_mis_repair	3	0	0
DNA_pol_E_B	3	0	0
DnaB_C	3	0	0
DnaJ_CXXCXGXG	3	0	0
DPM3	3	0	0
DRMBL	3	0	0
DS	3	0	0
DUF1100	3	0	0
DUF1279	3	0	0
DUF1929	3	0	0
DUF202	3	0	0
DUF21	3	0	0
DUF2183	3	0	0
DUF2225	3	0	0
DUF2232	3	0	0
DUF2370	3	0	0
DUF2404	3	0	0
DUF2408	3	0	0
DUF2427	3	0	0
DUF2434	3	0	0
DUF2454	3	0	0
DUF2870	3	0	0
DUF300	3	0	0
DUF3336	3	0	0
DUF3405	3	0	0
DUF3455	3	0	0
DUF3554	3	0	0
DUF3591	3	0	0
DUF3684	3	0	0
DUF618	3	0	0
DUF663	3	0	0
DUF726	3	0	0
DUF821	3	0	0
DUF869	3	0	0
DUF908	3	0	0
DUF914	3	0	0
DUF974	3	0	0
EAP30	3	0	0
efhand_Ca_insen	3	0	0
ELFV_dehydrog_N	3	0	0
EMP70	3	0	0
End_N_terminal	3	0	0
EST1	3	0	0
Evr1_Alr	3	0	0
EXS	3	0	0
F_bP_aldolase	3	0	0
Fe-ADH	3	0	0
Fer2	3	0	0
Fer4	3	0	0
Fer4_NifH	3	0	0
Fib_alpha	3	0	0
FliJ	3	0	0
FmdA_AmdA	3	0	0
Frataxin_Cyay	3	0	0
FUSC	3	0	0
G_glu_transpept	3	0	0
GAT	3	0	0
GDI	3	0	0
GED	3	0	0
GFO_IDH_MocA_C	3	0	0
Gly_transf_sug	3	0	0
Glyco_hydro_15	3	0	0
Glyco_hydro_38	3	0	0
Glyco_hydro_63	3	0	0
Glyco_hydro_71	3	0	0
Gryzun	3	0	0
H_lectin	3	0	0
HhH-GPD	3	0	0
HMG_CoA_synt_N	3	0	0
HNH	3	0	0
HR1	3	0	0
HTH_Tnp_Tc3_2	3	0	0
HyaE	3	0	0
IBN_N	3	0	0
IDO	3	0	0
IKI3	3	0	0
IlvN	3	0	0
IMS_C	3	0	0
Ion_trans	3	0	0
KAP_NTPase	3	0	0
Lactonase	3	0	0
Lectin_leg-like	3	0	0
Lgl_C	3	0	0
Lon_C	3	0	0
Lum_binding	3	0	0
Lyase_1	3	0	0
malic	3	0	0
MaoC_dehydratas	3	0	0
Mcp5_PH	3	0	0
Mer2	3	0	0
Meth_synt_1	3	0	0
Meth_synt_2	3	0	0
Methyltransf_9	3	0	0
MetW	3	0	0
MgsA_C	3	0	0
Mid1	3	0	0
Mid2	3	0	0
Mif2	3	0	0
MIF4G	3	0	0
Misat_Myo_SegII	3	0	0
Mob1_phocein	3	0	0
MoCF_biosynth	3	0	0
Na_H_Exchanger	3	0	0
NAC	3	0	0
Ndr	3	0	0
NDT80_PhoG	3	0	0
NHL	3	0	0
NodS	3	0	0
Nol1_Nop2_Fmu	3	0	0
Nop	3	0	0
Nop14	3	0	0
NUC173	3	0	0
OCD_Mu_crystall	3	0	0
Oxidored_q1_N	3	0	0
Oxidored_q3	3	0	0
PAF-AH_p_II	3	0	0
Pal1	3	0	0
PalH	3	0	0
PAP_assoc	3	0	0
ParcG	3	0	0
PB1	3	0	0
PCI_Csn8	3	0	0
PDR_CDR	3	0	0
Pec_lyase	3	0	0
Peptidase_C12	3	0	0
Peptidase_C13	3	0	0
Peptidase_C54	3	0	0
Peptidase_M18	3	0	0
Peptidase_M43	3	0	0
PGM_PMM_II	3	0	0
PGM_PMM_III	3	0	0
PhoD	3	0	0
Phos_pyr_kin	3	0	0
Phosphodiest	3	0	0
PI-PLC-X	3	0	0
PK_C	3	0	0
PKD_channel	3	0	0
PMI_typeI	3	0	0
Porin_3	3	0	0
Pox_MCEL	3	0	0
PRAI	3	0	0
PRELI	3	0	0
Prenyltransf	3	0	0
PRK	3	0	0
Pro_CA	3	0	0
Pro_dh	3	0	0
PTR2	3	0	0
PUA	3	0	0
Pyridox_ox_2	3	0	0
Rad1	3	0	0
Rad9	3	0	0
RasGAP	3	0	0
RdRP	3	0	0
Rep_fac_C	3	0	0
RGS	3	0	0
RHD3	3	0	0
RHS_repeat	3	0	0
Rib_5-P_isom_A	3	0	0
Ribosomal_L13e	3	0	0
Ribosomal_L14	3	0	0
Ribosomal_L16	3	0	0
Ribosomal_L18e	3	0	0
Ribosomal_L28e	3	0	0
Ribosomal_L4	3	0	0
Ribosomal_L6e	3	0	0
Ribosomal_S11	3	0	0
Ribosomal_S2	3	0	0
Ribosomal_S3_C	3	0	0
Ribosomal_S4	3	0	0
Rifin_STEVOR	3	0	0
RIX1	3	0	0
RNA_pol_Rpb1_3	3	0	0
RNA_pol_Rpb1_5	3	0	0
RNA_pol_Rpb7_N	3	0	0
RNase_HII	3	0	0
RPE65	3	0	0
RPEL	3	0	0
RRM_3	3	0	0
Rtt106	3	0	0
SAC3_GANP	3	0	0
SAM_decarbox	3	0	0
Scs3p	3	0	0
Sds3	3	0	0
Sec20	3	0	0
Sec23_BS	3	0	0
Sec23_helical	3	0	0
Sec23_trunk	3	0	0
SHNi-TPR	3	0	0
Sld5	3	0	0
SLIDE	3	0	0
SNF5	3	0	0
Snf7	3	0	0
SNO	3	0	0
Sod_Cu	3	0	0
Sod_Fe_N	3	0	0
SQS_PSY	3	0	0
SRP_SPB	3	0	0
STAS	3	0	0
Stk19	3	0	0
SUA5	3	0	0
Sulfatase	3	0	0
Sulfate_transp	3	0	0
TAF	3	0	0
TehB	3	0	0
Tetraspannin	3	0	0
TFIIB	3	0	0
TMP-TENI	3	0	0
Torsin	3	0	0
TPMT	3	0	0
TPP_enzyme_C	3	0	0
TPP_enzyme_M	3	0	0
TPP_enzyme_N	3	0	0
TRAM1	3	0	0
tRNA-synt_1c	3	0	0
Trypsin	3	0	0
UBACT	3	0	0
UBX	3	0	0
UcrQ	3	0	0
UDPGP	3	0	0
UEV	3	0	0
UFD1	3	0	0
UIM	3	0	0
UME	3	0	0
Utp12	3	0	0
V-ATPase_H_C	3	0	0
V-SNARE	3	0	0
V-SNARE_C	3	0	0
Viral_helicase1	3	0	0
XFP	3	0	0
XPC-binding	3	0	0
Yae1_N	3	0	0
Ycf1	3	0	0
zf-CHCC	3	0	0
zf-CSL	3	0	0
zf-RING-like	3	0	0
2-oxoacid_dh	2	0	0
3-HAO	2	0	0
4HB_MCP_2	2	0	0
5-FTHF_cyc-lig	2	0	0
60KD_IMP	2	0	0
6PGD	2	0	0
AAR2	2	0	0
AARP2CN	2	0	0
ABA_GPCR	2	0	0
Abhydrolase_4	2	0	0
ACBP	2	0	0
ACC_central	2	0	0
ACPS	2	0	0
Adeno_PIX	2	0	0
ADK_lid	2	0	0
AdoHcyase	2	0	0
AlaDh_PNT_N	2	0	0
Alba	2	0	0
Ald_Xan_dh_C2	2	0	0
Aldolase_II	2	0	0
Aldose_epim	2	0	0
ALG3	2	0	0
Allantoicase	2	0	0
ALO	2	0	0
Alpha_adaptin_C	2	0	0
Alpha_adaptinC2	2	0	0
ALS_ss_C	2	0	0
Anoctamin	2	0	0
ANTH	2	0	0
AOX	2	0	0
ApbA_C	2	0	0
Apc4	2	0	0
Apc5	2	0	0
ApoO	2	0	0
Arb1	2	0	0
ArsA_ATPase	2	0	0
ATP-grasp_2	2	0	0
ATP-sulfurylase	2	0	0
ATP-synt	2	0	0
ATP-synt_8	2	0	0
Auto_anti-p27	2	0	0
Autophagy_act_C	2	0	0
B5	2	0	0
Bac_luciferase	2	0	0
Bap31	2	0	0
BetaGal_dom2	2	0	0
BRO1	2	0	0
BSD	2	0	0
Cad	2	0	0
CAF1C_H4-bd	2	0	0
Calcipressin	2	0	0
CALCOCO1	2	0	0
Calsequestrin	2	0	0
CAMSAP_CH	2	0	0
Carboxyl_trans	2	0	0
Carbpep_Y_N	2	0	0
Carn_acyltransf	2	0	0
CBM_20	2	0	0
CBM_21	2	0	0
CDC27	2	0	0
CDC37_N	2	0	0
CDC45	2	0	0
CDC48_2	2	0	0
CDC48_N	2	0	0
CDC73	2	0	0
Cenp-F_leu_zip	2	0	0
CHAD	2	0	0
CheR	2	0	0
Chromate_transp	2	0	0
CIAPIN1	2	0	0
Cir_N	2	0	0
CK_II_beta	2	0	0
CM_2	2	0	0
Cmc1	2	0	0
CMD	2	0	0
Cnd3	2	0	0
CNH	2	0	0
Coa1	2	0	0
Colicin_D	2	0	0
Collagen	2	0	0
Con-6	2	0	0
CopD	2	0	0
Cornichon	2	0	0
COX1	2	0	0
COX6A	2	0	0
CPSase_L_D3	2	0	0
CPT	2	0	0
CRC_subunit	2	0	0
CRCB	2	0	0
Cse1	2	0	0
CsiD	2	0	0
Cu-oxidase	2	0	0
CUE	2	0	0
Cupin_3	2	0	0
Cupin_4	2	0	0
Cyclin_C	2	0	0
Cyto_heme_lyase	2	0	0
DAGK_cat	2	0	0
DAHP_synth_1	2	0	0
Dak1	2	0	0
Dak2	2	0	0
DALR_1	2	0	0
DAP3	2	0	0
DASH_Spc34	2	0	0
DC_STAMP	2	0	0
DDOST_48kD	2	0	0
DER1	2	0	0
DHC_N2	2	0	0
DIE2_ALG10	2	0	0
Dioxygenase_N	2	0	0
DNA_pol3_delta	2	0	0
DNA_primase_lrg	2	0	0
DNA_primase_S	2	0	0
DNA_topoisoIV	2	0	0
Dopey_N	2	0	0
DOT1	2	0	0
DPBB_1	2	0	0
DPPIV_N	2	0	0
Drf_GBD	2	0	0
DSBA	2	0	0
DUF106	2	0	0
DUF1192	2	0	0
DUF1212	2	0	0
DUF1216	2	0	0
DUF1228	2	0	0
DUF1234	2	0	0
DUF1237	2	0	0
DUF124	2	0	0
DUF1253	2	0	0
DUF1275	2	0	0
DUF1365	2	0	0
DUF1399	2	0	0
DUF1409	2	0	0
DUF148	2	0	0
DUF1487	2	0	0
DUF1560	2	0	0
DUF1620	2	0	0
DUF1691	2	0	0
DUF1713	2	0	0
DUF1752	2	0	0
DUF1793	2	0	0
DUF185	2	0	0
DUF1894	2	0	0
DUF2015	2	0	0
DUF2178	2	0	0
DUF2207	2	0	0
DUF2256	2	0	0
DUF2260	2	0	0
DUF227	2	0	0
DUF2305	2	0	0
DUF2317	2	0	0
DUF2351	2	0	0
DUF2353	2	0	0
DUF2407	2	0	0
DUF2419	2	0	0
DUF2421	2	0	0
DUF2435	2	0	0
DUF248	2	0	0
DUF2611	2	0	0
DUF2638	2	0	0
DUF2730	2	0	0
DUF2962	2	0	0
DUF2976	2	0	0
DUF3074	2	0	0
DUF3122	2	0	0
DUF3246	2	0	0
DUF3312	2	0	0
DUF3357	2	0	0
DUF3378	2	0	0
DUF3425	2	0	0
DUF3433	2	0	0
DUF3448	2	0	0
DUF3468	2	0	0
DUF3535	2	0	0
DUF3548	2	0	0
DUF3645	2	0	0
DUF3712	2	0	0
DUF3716	2	0	0
DUF3808	2	0	0
DUF395	2	0	0
DUF418	2	0	0
DUF427	2	0	0
DUF500	2	0	0
DUF504	2	0	0
DUF571	2	0	0
DUF654	2	0	0
DUF699	2	0	0
DUF747	2	0	0
DUF791	2	0	0
DUF805	2	0	0
DUF812	2	0	0
DUF814	2	0	0
DUF862	2	0	0
DUF89	2	0	0
DUF900	2	0	0
DUF904	2	0	0
DUF912	2	0	0
DUF938	2	0	0
DUF972	2	0	0
DuoxA	2	0	0
Dynein_heavy	2	0	0
Ecm29	2	0	0
Ecm33	2	0	0
efThoc1	2	0	0
EHN	2	0	0
EI24	2	0	0
eIF-1a	2	0	0
eIF-3c_N	2	0	0
eIF-5a	2	0	0
eIF-6	2	0	0
eIF3_p135	2	0	0
Elongin_A	2	0	0
EntA_Immun	2	0	0
EPSP_synthase	2	0	0
ER_lumen_recept	2	0	0
Erg28	2	0	0
ERp29	2	0	0
ETF	2	0	0
FAD_binding_9	2	0	0
FAD-oxidase_C	2	0	0
FAT	2	0	0
FbpA	2	0	0
FCH	2	0	0
Fer4_2	2	0	0
Fer4_4	2	0	0
Fer4_6	2	0	0
Fibrillarin	2	0	0
Flavin_Reduct	2	0	0
Flavodoxin_NdrI	2	0	0
fn3	2	0	0
FPN1	2	0	0
Frag1	2	0	0
Fringe	2	0	0
FTHFS	2	0	0
FUN14	2	0	0
G-patch	2	0	0
GATase_3	2	0	0
GCFC	2	0	0
GDA1_CD39	2	0	0
Gelsolin	2	0	0
Glu-tRNAGln	2	0	0
Glucan_synthase	2	0	0
Glyco_hydro_18	2	0	0
Glyco_tran_28_C	2	0	0
Glyco_transf_22	2	0	0
Glyco_transf_34	2	0	0
Glycophorin_A	2	0	0
Glyoxalase	2	0	0
Glyoxalase_2	2	0	0
Gryzun-like	2	0	0
GTP_cyclohydro2	2	0	0
GTP1_OBG	2	0	0
Guanylate_kin	2	0	0
Herpes_U34	2	0	0
HIG_1_N	2	0	0
Hist_deacetyl	2	0	0
Histidinol_dh	2	0	0
HK	2	0	0
HlyD_2	2	0	0
HMG-CoA_red	2	0	0
Homeobox	2	0	0
HSP90	2	0	0
HTH_17	2	0	0
Hus1	2	0	0
Hydantoinase_B	2	0	0
HypA	2	0	0
IBD	2	0	0
ICE2	2	0	0
ICL	2	0	0
IF4E	2	0	0
Ifi-6-16	2	0	0
IFRD	2	0	0
IIGP	2	0	0
ILVD_EDD	2	0	0
Inos-1-P_synth	2	0	0
Inositol_P	2	0	0
IPP-2	2	0	0
IPPT	2	0	0
Ist1	2	0	0
JmjC	2	0	0
KAR9	2	0	0
KilA-N	2	0	0
KTI12	2	0	0
Ku	2	0	0
Lung_7-TM_R	2	0	0
Macro	2	0	0
Maf	2	0	0
Malic_M	2	0	0
Man-6-P_recep	2	0	0
Mannosyl_trans	2	0	0
MatE	2	0	0
Med15	2	0	0
Med26	2	0	0
Metalloenzyme	2	0	0
Metallothio_PEC	2	0	0
Methyltrans_RNA	2	0	0
MGC-24	2	0	0
MGS	2	0	0
Microtub_assoc	2	0	0
MIP-T3	2	0	0
Mis6	2	0	0
MitoNEET_N	2	0	0
MmgE_PrpD	2	0	0
MMPL	2	0	0
Mnd1	2	0	0
Mod_r	2	0	0
MOSC_N	2	0	0
MR_MLE	2	0	0
MRP-L47	2	0	0
MRP-S33	2	0	0
MTHFR	2	0	0
Mur_ligase_C	2	0	0
MutS_I	2	0	0
NA37	2	0	0
NAD_binding_3	2	0	0
NAD_binding_5	2	0	0
NAD_kinase	2	0	0
NADH_u_ox_C	2	0	0
NAPRTase	2	0	0
NC	2	0	0
NDK	2	0	0
NicO	2	0	0
NifU	2	0	0
NIR_SIR	2	0	0
NIR_SIR_ferr	2	0	0
Nitroreductase	2	0	0
Nodulin-like	2	0	0
Nop16	2	0	0
NOP5NT	2	0	0
NOSIC	2	0	0
Not1	2	0	0
NPR3	2	0	0
Nrap	2	0	0
NTP_transf_3	2	0	0
NTP_transferase	2	0	0
NUP	2	0	0
OATP	2	0	0
Ofd1_CTDD	2	0	0
OGFr_N	2	0	0
OHCU_decarbox	2	0	0
OTCace_N	2	0	0
Oxidored_q2	2	0	0
Oxidored_q6	2	0	0
P16-Arc	2	0	0
PABP	2	0	0
Pantoate_ligase	2	0	0
PAP1	2	0	0
Paramyx_RNA_pol	2	0	0
Patched	2	0	0
PC4	2	0	0
PDDEXK_1	2	0	0
PDEase_I	2	0	0
PEP-utilisers_N	2	0	0
Peptidase_C15	2	0	0
Peptidase_C78	2	0	0
Peptidase_M10	2	0	0
Peptidase_M22	2	0	0
Peptidase_M3	2	0	0
Peptidase_M41	2	0	0
Peptidase_M48	2	0	0
Peptidase_M49	2	0	0
Peptidase_S24	2	0	0
PepX_C	2	0	0
Pet191_N	2	0	0
PEX11	2	0	0
Pex14_N	2	0	0
Pex16	2	0	0
PFK	2	0	0
PGA2	2	0	0
Phosphoesterase	2	0	0
PIF1	2	0	0
PIH1	2	0	0
Pirin	2	0	0
PITH	2	0	0
Podoplanin	2	0	0
PolyA_pol	2	0	0
Polyketide_cyc2	2	0	0
potato_inhibit	2	0	0
Pox_A22	2	0	0
Pox_ser-thr_kin	2	0	0
PQQ	2	0	0
PRKCSH	2	0	0
PROCT	2	0	0
Profilin	2	0	0
PRP3	2	0	0
PS_Dcarbxylase	2	0	0
PSP1	2	0	0
Pterin_bind	2	0	0
PUL	2	0	0
PXA	2	0	0
QRPTase_C	2	0	0
Rad4	2	0	0
RanBPM_CRA	2	0	0
RasGEF_N	2	0	0
Reticulon	2	0	0
RF-1	2	0	0
Rgp1	2	0	0
RHH_1	2	0	0
Ribosomal_L11	2	0	0
Ribosomal_L11_N	2	0	0
Ribosomal_L15e	2	0	0
Ribosomal_L18ae	2	0	0
Ribosomal_L18p	2	0	0
Ribosomal_L19e	2	0	0
Ribosomal_L24e	2	0	0
Ribosomal_L3	2	0	0
Ribosomal_L32e	2	0	0
Ribosomal_L37e	2	0	0
Ribosomal_L41	2	0	0
Ribosomal_S14	2	0	0
Ribosomal_S15	2	0	0
Ribosomal_S17e	2	0	0
Ribosomal_S19	2	0	0
Ribosomal_S27e	2	0	0
Ribosomal_S28e	2	0	0
Ribosomal_S5	2	0	0
Ribosomal_S5_C	2	0	0
Ribosomal_S6e	2	0	0
Ribosomal_S9	2	0	0
Ric8	2	0	0
Rieske	2	0	0
RimM	2	0	0
RNA_Me_trans	2	0	0
RNA_pol_Rpb1_1	2	0	0
RNA_pol_Rpb1_4	2	0	0
RNA_pol_Rpb1_6	2	0	0
RNA_pol_Rpb2_2	2	0	0
RNA_pol_Rpb2_6	2	0	0
RNA_pol_Rpb2_7	2	0	0
RNA_pol_Rpb4	2	0	0
RNase_P_p30	2	0	0
RNase_PH_C	2	0	0
Robl_LC7	2	0	0
RPAP2_Rtr1	2	0	0
RrnaAD	2	0	0
Rtf2	2	0	0
S10_plectin	2	0	0
SAM_PNT	2	0	0
SART-1	2	0	0
SBDS	2	0	0
SBP_bac_5	2	0	0
Sdh_cyt	2	0	0
Sec34	2	0	0
Sec39	2	0	0
Sec7	2	0	0
SecA_DEAD	2	0	0
SET_assoc	2	0	0
SHMT	2	0	0
SHR3_chaperone	2	0	0
Skp1	2	0	0
SLT	2	0	0
Spermine_synth	2	0	0
Spo7	2	0	0
SRP-alpha_N	2	0	0
SRP9-21	2	0	0
SRR1	2	0	0
Sterol-sensing	2	0	0
Striatin	2	0	0
SUI1	2	0	0
SUN	2	0	0
SURF1	2	0	0
SURF6	2	0	0
Syntaxin-6_N	2	0	0
SYS1	2	0	0
T4-helicase_C	2	0	0
TAFII28	2	0	0
TB2_DP1_HVA22	2	0	0
TBCC	2	0	0
TBP	2	0	0
Tenui_NCP	2	0	0
TFIIA	2	0	0
TFIIA_gamma_C	2	0	0
TFIID-18kDa	2	0	0
TFIID-31kDa	2	0	0
TFIIF_beta	2	0	0
TFR_dimer	2	0	0
TGT	2	0	0
Thr_dehydrat_C	2	0	0
Thymidylat_synt	2	0	0
Tim44	2	0	0
TIP120	2	0	0
TLD	2	0	0
Tom37	2	0	0
Topoisom_I	2	0	0
TP_methylase	2	0	0
Transaldolase	2	0	0
Transglut_core	2	0	0
TRAPPC-Trs85	2	0	0
TrbH	2	0	0
Trehalase	2	0	0
Trehalose_PPase	2	0	0
tRNA_int_endo	2	0	0
tRNA-synt_1c_C	2	0	0
tRNA-synt_2c	2	0	0
Trp_syntA	2	0	0
TruB_N	2	0	0
TrwB_AAD_bind	2	0	0
Trypan_PARP	2	0	0
TspO_MBR	2	0	0
TUG	2	0	0
Tyr-DNA_phospho	2	0	0
UCR_14kD	2	0	0
UDPG_MGDP_dh_N	2	0	0
UDPGT	2	0	0
Ufd2P_core	2	0	0
UNC-93	2	0	0
UPF0016	2	0	0
Upf2	2	0	0
URO-D	2	0	0
Uso1_p115_head	2	0	0
Vac_ImportDeg	2	0	0
VHS	2	0	0
Vma12	2	0	0
VPS11_C	2	0	0
Vps26	2	0	0
Vps39_1	2	0	0
Vps39_2	2	0	0
Vps51	2	0	0
Vps53_N	2	0	0
VTC	2	0	0
W2	2	0	0
WAPL	2	0	0
WH1	2	0	0
WLM	2	0	0
XPG_I	2	0	0
XRCC4	2	0	0
XRN_N	2	0	0
YCII	2	0	0
YIF1	2	0	0
Yip1	2	0	0
Yippee	2	0	0
YjeF_N	2	0	0
YliH	2	0	0
YqeY	2	0	0
YscW	2	0	0
Ytp1	2	0	0
zf-C4_ClpX	2	0	0
zf-C4_Topoisom	2	0	0
zf-MIZ	2	0	0
zf-NPL4	2	0	0
zf-Sec23_Sec24	2	0	0
Zot	2	0	0
1-cysPrx_C	1	0	0
3HCDH	1	0	0
4F5	1	0	0
7tm_2	1	0	0
7tm_7	1	0	0
7TM_GPCR_Srv	1	0	0
7TMR-DISM_7TM	1	0	0
A2M_comp	1	0	0
AAA_PrkA	1	0	0
Abhydro_lipase	1	0	0
Abi	1	0	0
Abp2	1	0	0
Acatn	1	0	0
Acetate_kinase	1	0	0
AcetylCoA_hydro	1	0	0
Acetyltransf_2	1	0	0
Acid_PPase	1	0	0
ACOX	1	0	0
Acyl-ACP_TE	1	0	0
Ad_cyc_g-alpha	1	0	0
Ada3	1	0	0
ADC	1	0	0
Adeno_52K	1	0	0
Adenylsucc_synt	1	0	0
AdoMet_MTase	1	0	0
ADSL_C	1	0	0
AflR	1	0	0
Aft1_HRA	1	0	0
Aft1_HRR	1	0	0
Aft1_OSA	1	0	0
Aha1_N	1	0	0
AHS1	1	0	0
AHSA1	1	0	0
AICARFT_IMPCHas	1	0	0
AIG2	1	0	0
AIRC	1	0	0
AIRS_C	1	0	0
Ala_racemase_N	1	0	0
ALAD	1	0	0
Alb1	1	0	0
AlcB	1	0	0
Alg14	1	0	0
Alk_phosphatase	1	0	0
Alpha-amylase_C	1	0	0
Alpha-mann_mid	1	0	0
Alum_res	1	0	0
Amidoligase_2	1	0	0
Aminotran_MocR	1	0	0
Ammonium_transp	1	0	0
AMPKBI	1	0	0
Anth_synt_I_N	1	0	0
Apc13p	1	0	0
APG12	1	0	0
APG5	1	0	0
ArabFuran-catal	1	0	0
AraC_binding	1	0	0
Arb2	1	0	0
Arg_tRNA_synt_N	1	0	0
ArgJ	1	0	0
ARID	1	0	0
ARPC4	1	0	0
ARS2	1	0	0
Arylsulfotrans	1	0	0
ASF1_hist_chap	1	0	0
Asp_Glu_race	1	0	0
Asp-Al_Ex	1	0	0
Asparaginase	1	0	0
Astacin	1	0	0
ATE_C	1	0	0
ATE_N	1	0	0
ATG_C	1	0	0
ATG11	1	0	0
ATG13	1	0	0
Atg8	1	0	0
ATP_bind_3	1	0	0
ATP_sub_h	1	0	0
ATP_synt_H	1	0	0
ATP_transf	1	0	0
ATP-cone	1	0	0
ATP-gua_Ptrans	1	0	0
ATP-synt_10	1	0	0
ATP-synt_A	1	0	0
ATP-synt_DE_N	1	0	0
ATP-synt_Eps	1	0	0
ATP-synt_F	1	0	0
ATP-synt_G	1	0	0
ATP-synt_J	1	0	0
ATP-synt_S1	1	0	0
ATP11	1	0	0
ATP12	1	0	0
ATP13	1	0	0
Atx10homo_assoc	1	0	0
Autophagy_Cterm	1	0	0
Autophagy_N	1	0	0
AviRa	1	0	0
Ax_dynein_light	1	0	0
B3_4	1	0	0
B56	1	0	0
BAAT_C	1	0	0
Bac_rhodopsin	1	0	0
Bac_surface_Ag	1	0	0
Baculo_ME53	1	0	0
Baculo_p24	1	0	0
Baculo_Y142	1	0	0
BAG	1	0	0
BAH	1	0	0
Barwin	1	0	0
BATS	1	0	0
BCMA-Tall_bind	1	0	0
BCNT	1	0	0
Beta-Casp	1	0	0
Big_3	1	0	0
BING4CT	1	0	0
Birna_VP3	1	0	0
BLVR	1	0	0
BolA	1	0	0
Bot1p	1	0	0
BP28CT	1	0	0
BPL_LplA_LipB	1	0	0
Bradykinin	1	0	0
BRE1	1	0	0
Brr6_like_C_C	1	0	0
BSP	1	0	0
But2	1	0	0
Bystin	1	0	0
bZIP_Maf	1	0	0
C2-set_2	1	0	0
C4dic_mal_tran	1	0	0
C8	1	0	0
Cactin_mid	1	0	0
CactinC_cactus	1	0	0
CAF1A	1	0	0
Calc_CGRP_IAPP	1	0	0
Calreticulin	1	0	0
CAP	1	0	0
CAP_C	1	0	0
CAP_GLY	1	0	0
CAP_N	1	0	0
CARD	1	0	0
Cas_DxTHG	1	0	0
Cas1p	1	0	0
CAT_RBD	1	0	0
Cauli_VI	1	0	0
CBFB_NFYA	1	0	0
CBM_48	1	0	0
CCG	1	0	0
CDC24	1	0	0
CDC37_C	1	0	0
CDC37_M	1	0	0
CDC50	1	0	0
Cenp-B_dimeris	1	0	0
CENP-H	1	0	0
Cenp-O	1	0	0
Ceramidase_alk	1	0	0
CFIA_Pcf11	1	0	0
Cg6151-P	1	0	0
ChaC	1	0	0
ChAPs	1	0	0
CHAT	1	0	0
Chitin_synth_1N	1	0	0
CHL4	1	0	0
Chlorophyllase2	1	0	0
Choline_kin_N	1	0	0
Choline_transpo	1	0	0
Chordopox_A35R	1	0	0
Chorismate_bind	1	0	0
Chromo_shadow	1	0	0
CHZ	1	0	0
Cid2	1	0	0
CKS	1	0	0
Clathrin_lg_ch	1	0	0
Clp1	1	0	0
CLPTM1	1	0	0
Clr2	1	0	0
Cnd1_N	1	0	0
CO_deh_flav_C	1	0	0
CoaE	1	0	0
Coagulase	1	0	0
Coatamer_beta_C	1	0	0
COG5	1	0	0
COG6	1	0	0
Colicin_V	1	0	0
Complex1_49kDa	1	0	0
Complex1_51K	1	0	0
COPI_assoc	1	0	0
COPIIcoated_ERV	1	0	0
Coprogen_oxidas	1	0	0
Coq4	1	0	0
COQ7	1	0	0
Corona_7	1	0	0
Corona_nucleoca	1	0	0
COX15-CtaA	1	0	0
COX17	1	0	0
COX5A	1	0	0
COX5B	1	0	0
COX7C	1	0	0
CPL	1	0	0
Cpn10	1	0	0
CPSase_sm_chain	1	0	0
Cript	1	0	0
CRISPR_assoc	1	0	0
CRISPR_Cas2	1	0	0
CRM1_C	1	0	0
CrtC	1	0	0
CT20	1	0	0
CTF_NFI	1	0	0
CTK3	1	0	0
CTP_synth_N	1	0	0
Cu_amine_oxidN2	1	0	0
Cut8	1	0	0
CWC25	1	0	0
CwfJ_C_2	1	0	0
CxxC_CxxC_SSSS	1	0	0
CybS	1	0	0
Cytochrom_C	1	0	0
Cytochrom_C1	1	0	0
Cytokin-bind	1	0	0
D123	1	0	0
DAGAT	1	0	0
DAHP_synth_2	1	0	0
Daxx	1	0	0
DBD_Tnp_Mut	1	0	0
dCMP_cyt_deam_2	1	0	0
DCP1	1	0	0
DDRGK	1	0	0
DeoC	1	0	0
DHHA2	1	0	0
DHquinase_I	1	0	0
Dicty_CAR	1	0	0
[truncated: 1,148 more rows]
