# Supplementary material for: RNA-Seq Analysis of the Sclerotinia homoeocarpa – Creeping Bentgrass Pathosystem
Source: PLoS One. 2012 Aug 8;7(8):e41150. doi: 10.1371/journal.pone.0041150 (PMC3414504; doi:10.1371/journal.pone.0041150)
Supplement: Table S4 — A complete list of Agrostis stolonifera predicted protein conserved domains. (XLSX) [file pone.0041150.s004.xlsx]

## Sheet: Sheet1
Domain name	Complete domains	upregulated domains	Enrichment	P-value
p450	40	10	5.04926	<0.0001	oxidative degradation of compounds
ABC_tran	37	10	5.45866	<0.0001	ABC transporters
SMC_N	36	13	7.29338	<0.0001	N terminal of structural maintenance of chromosomes proteins
ABC_membrane	30	10	6.73235	<0.0001	ABC transporter transmembrane region
GTP_EFTU	28	8	5.77058	<0.0001	Elongation factor Tu GTP binding domain
ABC2_membrane	24	13	10.9401	<0.0001	ABC-2 type transporter
DUF1602	23	7	6.14693	<0.0001	Protein of unknown function
Cupin_1	22	13	11.9346	<0.0001	Cupins, including germins
Cupin_2	20	11	11.1084	<0.0001	Cupin domain
GTP_EFTU_D3	16	7	8.83621	<0.0001	Elongation factor Tu C-terminal domain
ABC_ATPase	14	6	8.65588	<0.0001	Predicted ATPase of the ABC class
tRNA-synt_1c	8	5	12.6232	<0.0001	tRNA synthetases class I (E and Q), catalytic domain
Fer4	6	4	13.4647	<0.0001	Iron sulfur binding domain
Fer4_2	6	4	13.4647	<0.0001	Iron sulfur binding domain
Fer4_6	6	4	13.4647	<0.0001	Iron sulfur binding domain
Ribosomal_S2	6	4	13.4647	<0.0001	Ribosomal protein S2
ABC2_membrane_3	4	3	15.1478	<0.0001	ABC-2 type transporter
DUF1163	3	3	20.197	<0.0001	Protein of unknown function
eIF-5_eIF-2B	3	3	20.197	<0.0001	Putative zinc binding C4 finger.
EFG_C	9	4	8.97646	0.0002	Elongation factor G C-terminus
TMF_DNA_bd	5	3	12.1182	0.0004	TATA element modulatory factor 1 DNA binding
UDPGT	5	3	12.1182	0.0004	UDP-glucoronosyl and UDP-glucosyl transferase
GTP_EFTU_D2	24	6	5.04926	0.0005	Elongation factor Tu domain 2
GrpE	6	3	10.0985	0.0011	GrpE nucleotide exchange factor
ATP-synt_ab_C	12	4	6.73235	0.0012	ATP synthase alpha/beta chain
ATS3	2	2	20.197	0.002	Embryo-specific protein 3
BDS_I_II	2	2	20.197	0.002	Antihypertensive protein BDS-I/II
CSD	2	2	20.197	0.002	'Cold-shock' DNA-binding domain
DUF1443	2	2	20.197	0.002	Protein of unknown function
DUF1456	2	2	20.197	0.002	Protein of unknown function
DUF751	2	2	20.197	0.002	Protein of unknown function
DUF789	2	2	20.197	0.002	Protein of unknown function
Folate_rec	2	2	20.197	0.002	Folate receptor family
MaoC_dehydratas	2	2	20.197	0.002	Synthesis of monoamine oxidase
SH3_1	2	2	20.197	0.002	Signal transduction related to cytoskeletal organisation
TAFII28	2	2	20.197	0.002	Participate in the assembly of the transcription preinitiation complex.
IF-2B	7	3	8.65588	0.0025	Initiation factor 2 subunit family
RNA_pol_Rpb1_5	7	3	8.65588	0.0025	RNA polymerase Rpb1, domain 5
Terpene_synth_C	15	4	5.38588	0.0049	Terpene synthase family, metal binding domain
Cytochrom_B_C	8	3	7.57389	0.0049	Cytochrome b/b6, C-terminal
CALCOCO1	3	2	13.4647	0.0077	Calcium binding and coiled-coil domain (CALCOCO1) like
DUF659	3	2	13.4647	0.0077	Transposase-like protein with no known function
DUF904	3	2	13.4647	0.0077	Protein of unknown function
Fer4_7	3	2	13.4647	0.0077	NR
iPGM_N	3	2	13.4647	0.0077	N-terminal region of the 2,3-bisphosphoglycerate-independent phosphoglycerate mutase
ATP-synt_C	9	3	6.73235	0.0086	ATP synthase subunit C
GRAS	10	3	6.05911	0.0137
Citrate_synt	4	2	10.0985	0.0192
Fer4_4	4	2	10.0985	0.0192
Ribosomal_L40e	4	2	10.0985	0.0192
Sulfate_transp	4	2	10.0985	0.0192
Thionin	4	2	10.0985	0.0192
tRNA-synt_1g	4	2	10.0985	0.0192
RVT_2	77	9	2.36069	0.0245
ubiquitin	22	4	3.67219	0.0359
DUF258	44	6	2.75414	0.0368
EFG_IV	5	2	8.07882	0.0372
His_Phos_2	5	2	8.07882	0.0372
Ribosomal_L16	5	2	8.07882	0.0372
tify	5	2	8.07882	0.0372
TPR_MLP1_2	5	2	8.07882	0.0372
Zip	5	2	8.07882	0.0372
RHD3	13	3	4.66086	0.0399
Oxysterol_BP	6	2	6.73235	0.0615
Pyr_redox_dim	6	2	6.73235	0.0615
Transposase_21	18	3	3.36617	0.121
ATP-synt_ab	30	4	2.69294	0.126
WD40	158	12	1.53395	0.2112
RuBisCO_large	4861	14	0.0581688
RuBisCO_large_N	1719	0	0
Photo_RC	1196	7	0.11821
LRR_1	398	1	0.0507463
LRR_4	391	7	0.361584
Pkinase	300	9	0.605911
Pkinase_Tyr	265	8	0.609722
PPR	211	6	0.574324
RVT_1	134	6	0.904345
NB-ARC	116	2	0.348225
AAA	103	5	0.980439
PPR_1	97	3	0.624651
rve	96	6	1.26232
DUF3669	89	0	0
zf-CCHC	62	1	0.325759
APH	54	4	1.49608
HEAT	46	0	0
RRM_1	44	0	0
TPR_1	44	0	0
Ank	43	0	0
TPR_2	42	0	0
DUF3439	40	1	0.504926
Retrotrans_gag	39	3	1.55362
Peptidase_S10	38	3	1.5945
Glyco_hydro_1	37	1	0.545866
RPA_C	35	0	0
ING	33	0	0
Mito_carr	31	2	1.30304
EGF	30	0	0
AAA_2	29	2	1.3929
efhand	29	2	1.3929
Arm	29	0	0
Proteasome	29	0	0
AAA_5	28	1	0.721323
Ank_2	27	0	0
AMP-binding	26	1	0.776809
TIM	26	1	0.776809
IstB_IS21	25	0	0
NACHT	25	0	0
zf-C3HC4	25	0	0
UCH	24	2	1.68309
UQ_con	24	1	0.841544
IQ	23	1	0.878132
NADH5_C	23	1	0.878132
Sigma54_activat	23	1	0.878132
MULE	23	0	0
Sugar_tr	23	0	0
Aldedh	22	2	1.83609
DUF3170	22	2	1.83609
MFS_1	22	0	0
Ras	22	0	0
RNA_helicase	22	0	0
DEAD	21	2	1.92353
EMP70	21	0	0
Mg_chelatase	21	0	0
Cellulose_synt	19	1	1.063
EamA	19	0	0
ACT	18	2	2.24412
Kelch_1	18	2	2.24412
RVP_2	18	2	2.24412
Cpn60_TCP1	18	1	1.12206
TPT	18	1	1.12206
Arf	18	0	0
C2	18	0	0
DUF248	18	0	0
DUF2517	18	0	0
Miro	18	0	0
Zeta_toxin	18	0	0
zf-rbx1	18	0	0
S1	17	2	2.37612
HSP90	17	0	0
F-box	16	1	1.26232
K_trans	16	1	1.26232
Pro_isomerase	16	1	1.26232
Asp	16	0	0
Clp_N	16	0	0
Myb_DNA-binding	16	0	0
Chromo	15	2	2.69294
ClpB_D2-small	15	2	2.69294
DUF827	15	2	2.69294
Hydrolase	15	1	1.34647
BphX	15	0	0
Jacalin	15	0	0
Ldh_1_N	15	0	0
Molybdopterin	15	0	0
UBA	15	0	0
VEFS-Box	15	0	0
Kelch_2	14	2	2.88529
DnaJ	14	1	1.44265
Torsin	14	0	0
Abhydrolase_6	13	2	3.10724
Actin	13	1	1.55362
AAA_10	13	0	0
Epimerase	13	0	0
Helicase_C	13	0	0
Homeobox	13	0	0
HSP70	13	0	0
PsaA_PsaB	13	0	0
Tropomyosin	13	0	0
Tubulin	13	0	0
UVR	13	0	0
F-box-like	12	1	1.68309
Sec1	12	1	1.68309
Adap_comp_sub	12	0	0
adh_short	12	0	0
CBS	12	0	0
DUF594	12	0	0
MobB	12	0	0
Nup160	12	0	0
peroxidase	12	0	0
PHD	12	0	0
Response_reg	12	0	0
RPE65	12	0	0
SET	12	0	0
SURNod19	12	0	0
zf-Apc11	12	0	0
zf-CCCH	12	0	0
SWIM	11	2	3.67219
Aldo_ket_red	11	1	1.83609
FBD	11	1	1.83609
Pyr_redox_2	11	1	1.83609
RNase_H	11	1	1.83609
2-Hacid_dh_C	11	0	0
3HCDH_N	11	0	0
Aconitase	11	0	0
Arch_ATPase	11	0	0
cEGF	11	0	0
Cenp-F_leu_zip	11	0	0
DAO	11	0	0
DUF295	11	0	0
EGF_CA	11	0	0
FAR1	11	0	0
Glucan_synthase	11	0	0
Ldh_1_C	11	0	0
PIF1	11	0	0
PTR2	11	0	0
RuvB_N	11	0	0
TB	11	0	0
V_ATPase_I	11	0	0
Rad60-SLD	10	2	4.03941
RNA_pol	10	2	4.03941
RVP	10	2	4.03941
zf-TRAF	10	2	4.03941
ABC1	10	1	2.0197
Abhydrolase_1	10	1	2.0197
Clathrin	10	1	2.0197
Dimer_Tnp_hAT	10	1	2.0197
Exo_endo_phos	10	1	2.0197
Filament	10	1	2.0197
PMD	10	1	2.0197
TLC	10	1	2.0197
AAA_3	10	0	0
CRAL_TRIO	10	0	0
Dynamin_N	10	0	0
G-alpha	10	0	0
G6PD_N	10	0	0
GDPD	10	0	0
HECT	10	0	0
Intron_maturas2	10	0	0
PEPcase	10	0	0
RCC1	10	0	0
SRP54	10	0	0
Atg14	9	2	4.48823
ATP-synt_A	9	2	4.48823
NADHdh	9	2	4.48823
Abhydrolase_5	9	1	2.24412
Aminotran_1_2	9	1	2.24412
Asp_protease	9	1	2.24412
DnaJ_C	9	1	2.24412
OPT	9	1	2.24412
Ribosomal_L1	9	1	2.24412
SNF2_N	9	1	2.24412
TRAM_LAG1_CLN8	9	1	2.24412
3HCDH	9	0	0
ABC_tran_2	9	0	0
DZR	9	0	0
FKBP_C	9	0	0
GDI	9	0	0
IncA	9	0	0
LAGLIDADG_1	9	0	0
LRRNT_2	9	0	0
MMR_HSR1	9	0	0
Motile_Sperm	9	0	0
NAD-GH	9	0	0
PALP	9	0	0
PB1	9	0	0
RWD	9	0	0
SRPRB	9	0	0
TBC	9	0	0
Thioredoxin	9	0	0
Tropomyosin_1	9	0	0
Voltage_CLC	9	0	0
VP7	9	0	0
Aminotran_3	8	2	5.04926
COX1	8	2	5.04926
Cw-hydrolase	8	2	5.04926
PK	8	2	5.04926
efhand_3	8	1	2.52463
IBR	8	1	2.52463
ResIII	8	1	2.52463
SNARE	8	1	2.52463
zf-RanBP	8	1	2.52463
AIG1	8	0	0
AUX_IAA	8	0	0
C1_2	8	0	0
Cation_ATPase_C	8	0	0
DUF26	8	0	0
DUF3458	8	0	0
E1-E2_ATPase	8	0	0
FAD_binding_2	8	0	0
Git3_C	8	0	0
Glyco_transf_8	8	0	0
KH_1	8	0	0
Metallophos	8	0	0
MIF4G	8	0	0
Na_Ca_ex	8	0	0
NAD_binding_4	8	0	0
Nramp	8	0	0
PAE	8	0	0
Pyr_redox	8	0	0
Reticulon	8	0	0
Ribosomal_L39	8	0	0
SapB_1	8	0	0
Seadorna_VP7	8	0	0
Snf7	8	0	0
SRP_SPB	8	0	0
Terpene_synth	8	0	0
Transposase_28	8	0	0
Vac14_Fab1_bd	8	0	0
VirE	8	0	0
XS	8	0	0
zf-C2H2	8	0	0
Hydrolase_3	7	2	5.77058
Ribosomal_S8e	7	2	5.77058
SecY	7	2	5.77058
tRNA-synt_1	7	2	5.77058
YTH	7	2	5.77058
DUF1758	7	1	2.88529
MatE	7	1	2.88529
Peptidase_C1	7	1	2.88529
Spc7	7	1	2.88529
UAA	7	1	2.88529
14-3-3	7	0	0
Aa_trans	7	0	0
Aldose_epim	7	0	0
Amino_oxidase	7	0	0
B2-adapt-app_C	7	0	0
Bax1-I	7	0	0
bZIP_1	7	0	0
Caleosin	7	0	0
Creatinase_N	7	0	0
Cullin	7	0	0
DBD_Tnp_Mut	7	0	0
Exo70	7	0	0
FAD_binding_3	7	0	0
GRP	7	0	0
Gtr1_RagA	7	0	0
Histone	7	0	0
Ion_trans_2	7	0	0
Kinesin	7	0	0
LIM	7	0	0
NAD_binding_1	7	0	0
NAM	7	0	0
OpgC_C	7	0	0
Peptidase_M41	7	0	0
Peptidase_S9	7	0	0
Prefoldin	7	0	0
PSP	7	0	0
Rhodanese	7	0	0
RINGv	7	0	0
Sec63	7	0	0
Serinc	7	0	0
Sod_Cu	7	0	0
Tubulin_C	7	0	0
W2	7	0	0
Xan_ur_permease	7	0	0
zf-LSD1	7	0	0
Cytochrom_C_asm	6	1	3.36617
HAD	6	1	3.36617
LACT	6	1	3.36617
Peptidase_M24	6	1	3.36617
PP2C	6	1	3.36617
S4	6	1	3.36617
2OG-FeII_Oxy	6	0	0
6PF2K	6	0	0
ADIP	6	0	0
ATP-sulfurylase	6	0	0
B56	6	0	0
Calreticulin	6	0	0
Carboxyl_trans	6	0	0
CCT	6	0	0
Chloroa_b-bind	6	0	0
cNMP_binding	6	0	0
CYSTM	6	0	0
DIL	6	0	0
DUF1981	6	0	0
DUF3615	6	0	0
DUF608	6	0	0
DUF87	6	0	0
EF_TS	6	0	0
ELK	6	0	0
GDC-P	6	0	0
Glu_synthase	6	0	0
Glyco_hydro_10	6	0	0
Glycos_transf_1	6	0	0
H_PPase	6	0	0
Hexapep	6	0	0
Ist1	6	0	0
KR	6	0	0
Maf1	6	0	0
Malectin_like	6	0	0
Methyltransf_7	6	0	0
Myosin_head	6	0	0
O-FucT	6	0	0
PAM2	6	0	0
Peptidase_M18	6	0	0
PfkB	6	0	0
PGI	6	0	0
PI3_PI4_kinase	6	0	0
Porin_3	6	0	0
Pox_ser-thr_kin	6	0	0
RbcS	6	0	0
Ribosomal_L2	6	0	0
Ribosomal_L50	6	0	0
RuBisCO_small	6	0	0
SapB_2	6	0	0
SE	6	0	0
SHMT	6	0	0
STE2	6	0	0
UDPG_MGDP_dh_N	6	0	0
Usp	6	0	0
Wax2_C	6	0	0
Enolase_C	5	1	4.03941
Oxidored_q1	5	1	4.03941
Sec23_trunk	5	1	4.03941
TAF4	5	1	4.03941
AA_permease	5	0	0
Adaptin_N	5	0	0
Ald_Xan_dh_C2	5	0	0
Alpha-L-AF_C	5	0	0
Apc3	5	0	0
ARD	5	0	0
ARID	5	0	0
Baculo_RING	5	0	0
C1_3	5	0	0
Ceramidase_alk	5	0	0
CLASP_N	5	0	0
Clat_adaptor_s	5	0	0
COPIIcoated_ERV	5	0	0
Cwf_Cwc_15	5	0	0
Cytochrom_B_N	5	0	0
DAD	5	0	0
DAGK_cat	5	0	0
DUF1229	5	0	0
DUF1298	5	0	0
DUF3444	5	0	0
DUF3506	5	0	0
DUF3678	5	0	0
DUF500	5	0	0
DUF760	5	0	0
DUF972	5	0	0
Dynamin_M	5	0	0
ECSIT	5	0	0
EF1_GNE	5	0	0
eIF3_p135	5	0	0
eRF1_3	5	0	0
FBA_3	5	0	0
FH2	5	0	0
FliJ	5	0	0
GAF	5	0	0
GAT	5	0	0
GH3	5	0	0
Glyoxalase	5	0	0
Glyoxalase_2	5	0	0
GP3	5	0	0
GTP_cyclohydroI	5	0	0
HA2	5	0	0
Iso_dh	5	0	0
Leo1	5	0	0
Med31	5	0	0
Meth_synt_2	5	0	0
MORN	5	0	0
mTERF	5	0	0
Myosin_HC-like	5	0	0
NAF	5	0	0
NOB1_Zn_bind	5	0	0
PC_rep	5	0	0
Peptidase_A2B	5	0	0
PI3K_p85B	5	0	0
PIP5K	5	0	0
Plant_tran	5	0	0
Pre-SET	5	0	0
Prenyltransf	5	0	0
Pribosyltran	5	0	0
PRK	5	0	0
Prokineticin	5	0	0
PsbP	5	0	0
PsbR	5	0	0
RA	5	0	0
Ribosomal_L3	5	0	0
Ribosomal_S17	5	0	0
RRM_2	5	0	0
S-AdoMet_synt_C	5	0	0
SecA_DEAD	5	0	0
SGS	5	0	0
Sina	5	0	0
SPT16	5	0	0
SR-25	5	0	0
Sterile	5	0	0
Topoisom_I	5	0	0
Trigger_N	5	0	0
TRM	5	0	0
tRNA-synt_2c	5	0	0
TSC22	5	0	0
TUDOR	5	0	0
zf-TAZ	5	0	0
DUF1664	4	1	5.04926
DUF3675	4	1	5.04926
FTHFS	4	1	5.04926
OTU	4	1	5.04926
PCI	4	1	5.04926
PK_C	4	1	5.04926
Rad21_Rec8	4	1	5.04926
Ribophorin_II	4	1	5.04926
RNA_pol_L	4	1	5.04926
Slu7	4	1	5.04926
Syntaxin	4	1	5.04926
3Beta_HSD	4	0	0
ADH_zinc_N	4	0	0
AdoHcyase_NAD	4	0	0
AlaDh_PNT_C	4	0	0
AP_endonuc_2	4	0	0
APS_kinase	4	0	0
B_lectin	4	0	0
Beta-trefoil	4	0	0
BicD	4	0	0
BRCT	4	0	0
Brix	4	0	0
C1_1	4	0	0
CBM_25	4	0	0
CfAFP	4	0	0
CIA30	4	0	0
Clp1	4	0	0
Coatamer_beta_C	4	0	0
Coatomer_WDAD	4	0	0
COesterase	4	0	0
Complex1_51K	4	0	0
CPSF_A	4	0	0
CytB6-F_Fe-S	4	0	0
Di19	4	0	0
DNA_methylase	4	0	0
DSBA	4	0	0
DSPc	4	0	0
dsrm	4	0	0
DUF1336	4	0	0
DUF1407	4	0	0
DUF149	4	0	0
DUF1771	4	0	0
DUF1977	4	0	0
DUF221	4	0	0
DUF2647	4	0	0
DUF3411	4	0	0
DUF3665	4	0	0
DUF810	4	0	0
eIF2A	4	0	0
ENTH	4	0	0
Esterase	4	0	0
EXS	4	0	0
FA_desaturase	4	0	0
FeoB_N	4	0	0
FF	4	0	0
FMO-like	4	0	0
FYRC	4	0	0
GATA	4	0	0
GatB_N	4	0	0
GatB_Yqey	4	0	0
Gelsolin	4	0	0
GIY-YIG	4	0	0
Glyco_hydro_4	4	0	0
Glyco_hydro_61	4	0	0
Glyco_hydro_77	4	0	0
Got1	4	0	0
GST_N	4	0	0
GXGXG	4	0	0
HALZ	4	0	0
Herpes_Helicase	4	0	0
HGTP_anticodon	4	0	0
HI0933_like	4	0	0
HIG_1_N	4	0	0
HIT	4	0	0
HLH	4	0	0
Homeobox_KN	4	0	0
Invertase_neut	4	0	0
KaiC	4	0	0
KH_2	4	0	0
Lycopene_cycl	4	0	0
Methyltransf_11	4	0	0
Mitovir_RNA_pol	4	0	0
mRNA_cap_C	4	0	0
MtN3_slv	4	0	0
Mu-like_Com	4	0	0
Ndr	4	0	0
Nop	4	0	0
NPH3	4	0	0
NTP_transferase	4	0	0
Oxidored_molyb	4	0	0
Palm_thioest	4	0	0
PAP_assoc	4	0	0
PAP_fibrillin	4	0	0
Peptidase_C14	4	0	0
Peptidase_C48	4	0	0
Peptidase_M1	4	0	0
Peptidase_M16_C	4	0	0
Peptidase_S41	4	0	0
Phosphorylase	4	0	0
PHY	4	0	0
Pmp3	4	0	0
PQ-loop	4	0	0
Prefoldin_2	4	0	0
PRKCSH-like	4	0	0
ProRS-C_1	4	0	0
PsbQ	4	0	0
PspA_IM30	4	0	0
Rad17	4	0	0
RGP	4	0	0
RhoGEF	4	0	0
Rubrerythrin	4	0	0
Synaptobrevin	4	0	0
Tannase	4	0	0
Tetraspannin	4	0	0
TFIIB	4	0	0
TIP49	4	0	0
Transposase_mut	4	0	0
tRNA_U5-meth_tr	4	0	0
tRNA-synt_2b	4	0	0
Tub	4	0	0
U-box	4	0	0
UPF0261	4	0	0
UPF0547	4	0	0
WW	4	0	0
zf-C2H2_jaz	4	0	0
zf-met	4	0	0
Acyl-CoA_dh_M	3	1	6.73235
ATP-synt_B	3	1	6.73235
Cast	3	1	6.73235
Complex1_49kDa	3	1	6.73235
DED	3	1	6.73235
DUF3584	3	1	6.73235
DUF663	3	1	6.73235
DUF912	3	1	6.73235
Enolase_N	3	1	6.73235
ERM	3	1	6.73235
FGGY_C	3	1	6.73235
Fip1	3	1	6.73235
Glyco_hydro_6	3	1	6.73235
KNOX2	3	1	6.73235
MAD	3	1	6.73235
Myosin_tail_1	3	1	6.73235
NB	3	1	6.73235
Oxidored_q3	3	1	6.73235
RecR	3	1	6.73235
Reo_sigmaC	3	1	6.73235
Ribosomal_L35Ae	3	1	6.73235
Ribosomal_S8	3	1	6.73235
RST	3	1	6.73235
Sec23_BS	3	1	6.73235
V-ATPase_H_N	3	1	6.73235
5_nucleotid	3	0	0
60KD_IMP	3	0	0
Aconitase_C	3	0	0
Agglutinin	3	0	0
Alba	3	0	0
ALO	3	0	0
Alpha-amylase	3	0	0
Aminotran_5	3	0	0
Apc4	3	0	0
Apc4_WD40	3	0	0
AraC_binding	3	0	0
ArfGap	3	0	0
ATG11	3	0	0
AvrRpt-cleavage	3	0	0
B3	3	0	0
BAR	3	0	0
BLOC1_2	3	0	0
Branch	3	0	0
BTB	3	0	0
bZIP_2	3	0	0
Cactin_mid	3	0	0
CaMKII_AD	3	0	0
Catalase-rel	3	0	0
CK_II_beta	3	0	0
CLP_protease	3	0	0
CN_hydrolase	3	0	0
Cnd1	3	0	0
CNH	3	0	0
cobW	3	0	0
Copine	3	0	0
COX6B	3	0	0
Cu_amine_oxid	3	0	0
CUE	3	0	0
Cullin_Nedd8	3	0	0
DapB_N	3	0	0
DENN	3	0	0
DHHA1	3	0	0
DHQ_synthase	3	0	0
DivIVA	3	0	0
DUF1032	3	0	0
DUF1119	3	0	0
DUF1475	3	0	0
DUF1487	3	0	0
DUF1496	3	0	0
DUF1618	3	0	0
DUF1649	3	0	0
DUF1740	3	0	0
DUF1751	3	0	0
DUF1895	3	0	0
DUF1995	3	0	0
DUF2075	3	0	0
DUF2363	3	0	0
DUF247	3	0	0
DUF3082	3	0	0
DUF3272	3	0	0
DUF3353	3	0	0
DUF3354	3	0	0
DUF3406	3	0	0
DUF3550	3	0	0
DUF3633	3	0	0
DUF3711	3	0	0
DUF465	3	0	0
DUF499	3	0	0
DUF565	3	0	0
DUF629	3	0	0
DUF632	3	0	0
DUF639	3	0	0
DUF641	3	0	0
DUF773	3	0	0
DUF803	3	0	0
DUF914	3	0	0
ECH	3	0	0
efhand_Ca_insen	3	0	0
ELFV_dehydrog	3	0	0
EPSP_synthase	3	0	0
F420_oxidored	3	0	0
FA_hydroxylase	3	0	0
FAA_hydrolase	3	0	0
FAD_binding_1	3	0	0
FAD_binding_7	3	0	0
FAD_oxidored	3	0	0
FG-GAP	3	0	0
Fib_alpha	3	0	0
Flagellin_C	3	0	0
Flagellin_IN	3	0	0
Flavodoxin_1	3	0	0
FmdA_AmdA	3	0	0
FMN_dh	3	0	0
FYVE	3	0	0
G6PD_C	3	0	0
Gag_p12	3	0	0
Gb3_synth	3	0	0
GBA2_N	3	0	0
GcpE	3	0	0
GCV_T_C	3	0	0
GIDA	3	0	0
Glyco_hydro_7	3	0	0
Glyco_hydro_9	3	0	0
Glycos_transf_2	3	0	0
GNT-I	3	0	0
GSPII_E	3	0	0
GST_C	3	0	0
HAND	3	0	0
HATPase_c	3	0	0
Herpes_glycop_D	3	0	0
Hexokinase_2	3	0	0
HhH-GPD	3	0	0
Hist_deacetyl	3	0	0
HNF-1A_C	3	0	0
HrpB7	3	0	0
IlvN	3	0	0
Ins134_P3_kin	3	0	0
Ion_trans	3	0	0
Jnk-SapK_ap_N	3	0	0
K1	3	0	0
Kdo	3	0	0
KfrA_N	3	0	0
KIP1	3	0	0
Lectin_legB	3	0	0
Ligase_CoA	3	0	0
MA3	3	0	0
MATH	3	0	0
McrBC	3	0	0
Metallothio_2	3	0	0
Methyltransf_12	3	0	0
Methyltransf_15	3	0	0
Methyltransf_18	3	0	0
Methyltransf_2	3	0	0
MIF4G_like	3	0	0
Mo-co_dimer	3	0	0
Mob1_phocein	3	0	0
MOSC	3	0	0
MTS	3	0	0
NAC	3	0	0
NC	3	0	0
NdhL	3	0	0
Ni_hydr_CYTB	3	0	0
Nol1_Nop2_Fmu	3	0	0
NOT2_3_5	3	0	0
NTPase_1	3	0	0
PAN_1	3	0	0
PAPA-1	3	0	0
ParA	3	0	0
PARP	3	0	0
PAZ	3	0	0
PBP_sp32	3	0	0
PCNA_C	3	0	0
Pectinesterase	3	0	0
PEP-utilizers_C	3	0	0
Peptidase_C1_2	3	0	0
Peptidase_C13	3	0	0
PEX11	3	0	0
PhnA_Zn_Ribbon	3	0	0
PHO4	3	0	0
Piwi	3	0	0
Polysacc_synt_2	3	0	0
PP-binding	3	0	0
PPDK_N	3	0	0
Proteasome_A_N	3	0	0
PRP8_domainIV	3	0	0
PSI_PsaE	3	0	0
PTPLA	3	0	0
PUF	3	0	0
Pyrophosphatase	3	0	0
Rab5-bind	3	0	0
RAP1	3	0	0
Ribonuc_L-PSP	3	0	0
Ribonuclease_3	3	0	0
Ribosomal_L18p	3	0	0
Ribosomal_S7	3	0	0
Rieske	3	0	0
RNA_pol_Rpb2_2	3	0	0
RNA_pol_Rpb2_6	3	0	0
RNA_pol_Rpc4	3	0	0
RNase_T	3	0	0
Rpp20	3	0	0
Rtf2	3	0	0
Rubis-subs-bind	3	0	0
Saccharop_dh	3	0	0
SAM_decarbox	3	0	0
SCAMP	3	0	0
SCRL	3	0	0
Sec3	3	0	0
Sec7_N	3	0	0
SMC_hinge	3	0	0
SNase	3	0	0
SPARC_Ca_bdg	3	0	0
SQS_PSY	3	0	0
START	3	0	0
Striatin	3	0	0
Succ_DH_flav_C	3	0	0
Sucrose_synth	3	0	0
TatC	3	0	0
TauD	3	0	0
TFIID_20kDa	3	0	0
ThiF	3	0	0
Thiolase_C	3	0	0
Topoisom_I_N	3	0	0
TPP_enzyme_C	3	0	0
TrkA_N	3	0	0
tRNA_anti	3	0	0
tRNA_SAD	3	0	0
tRNA_synt_1c_R1	3	0	0
tRNA-synt_2	3	0	0
TrwB_AAD_bind	3	0	0
UBX	3	0	0
UDPG_MGDP_dh_C	3	0	0
UEV	3	0	0
UPF0041	3	0	0
URO-D	3	0	0
Uso1_p115_C	3	0	0
Utp12	3	0	0
Y_phosphatase	3	0	0
Yip1	3	0	0
zf-FPG_IleRS	3	0	0
ZZ	3	0	0
BSP_II	2	1	10.0985
Coq4	2	1	10.0985
DNA_pol_A_exo1	2	1	10.0985
DUF1295	2	1	10.0985
DUF1421	2	1	10.0985
DUF676	2	1	10.0985
DUF92	2	1	10.0985
Fer2	2	1	10.0985
GTP_cyclohydro2	2	1	10.0985
HalX	2	1	10.0985
HR1	2	1	10.0985
Lipoprotein_15	2	1	10.0985
Oxidored_q1_N	2	1	10.0985
Peptidase_M23	2	1	10.0985
Peptidase_S8	2	1	10.0985
Peripla_BP_1	2	1	10.0985
PRT_C	2	1	10.0985
RdRP	2	1	10.0985
Ribosomal_L14	2	1	10.0985
Ribosomal_L15e	2	1	10.0985
Ribosomal_L2_C	2	1	10.0985
RNA_pol_Rpb1_4	2	1	10.0985
RPM2	2	1	10.0985
S-AdoMet_synt_M	2	1	10.0985
Tmemb_14	2	1	10.0985
1-cysPrx_C	2	0	0
2-Hacid_dh	2	0	0
Acatn	2	0	0
Acetyltransf_1	2	0	0
ACP	2	0	0
ACP_syn_III_C	2	0	0
AcylCoA_DH_N	2	0	0
Adenine_glyco	2	0	0
Adenylsucc_synt	2	0	0
AdoHcyase	2	0	0
AhpC-TSA	2	0	0
AIP3	2	0	0
Amastin	2	0	0
Amidase	2	0	0
ANTH	2	0	0
Apolipoprotein	2	0	0
Arc_trans_TRASH	2	0	0
Asn_synthase	2	0	0
ATG16	2	0	0
ATHILA	2	0	0
ATP_synt_H	2	0	0
ATP_synt_I	2	0	0
ATP-synt	2	0	0
ATP-synt_F	2	0	0
ATP13	2	0	0
Av_adeno_fibre	2	0	0
Avidin	2	0	0
AvrPto	2	0	0
Ax_dynein_light	2	0	0
AXE1	2	0	0
Axin_b-cat_bind	2	0	0
Baculo_PEP_C	2	0	0
Band_7	2	0	0
BCAS2	2	0	0
Bet_v_1	2	0	0
Beta-lactamase	2	0	0
BTAD	2	0	0
Btz	2	0	0
Bunya_NS-S_2	2	0	0
CAMP_factor	2	0	0
CarbpepA_inh	2	0	0
Catalase	2	0	0
CBFD_NFYB_HMF	2	0	0
CbiQ	2	0	0
CCT_2	2	0	0
CDP-OH_P_transf	2	0	0
Cir_N	2	0	0
Cna_B	2	0	0
CoA_binding	2	0	0
COBRA	2	0	0
COG6	2	0	0
Cons_hypoth95	2	0	0
Copper-bind	2	0	0
Corona_NS3b	2	0	0
COX2	2	0	0
COX2_TM	2	0	0
CRM1_C	2	0	0
CRS1_YhbY	2	0	0
CTP_transf_1	2	0	0
Cu2_monoox_C	2	0	0
cwf21	2	0	0
CXC	2	0	0
Cyclin_C	2	0	0
Cyclin_N	2	0	0
DAP_epimerase	2	0	0
DcpS_C	2	0	0
Defensin_beta	2	0	0
DEK_C	2	0	0
DHO_dh	2	0	0
DIM1	2	0	0
Dirigent	2	0	0
DIRP	2	0	0
DLH	2	0	0
DLIC	2	0	0
DNA_ligase_aden	2	0	0
DNA_RNApol_7kD	2	0	0
DnaJ_CXXCXGXG	2	0	0
DotA	2	0	0
DUF1035	2	0	0
DUF1240	2	0	0
DUF1263	2	0	0
DUF1423	2	0	0
DUF1458	2	0	0
DUF151	2	0	0
DUF1573	2	0	0
DUF1620	2	0	0
DUF1668	2	0	0
DUF1719	2	0	0
DUF1859	2	0	0
DUF1932	2	0	0
DUF1950	2	0	0
DUF2012	2	0	0
DUF2048	2	0	0
DUF21	2	0	0
DUF2157	2	0	0
DUF2189	2	0	0
DUF2238	2	0	0
DUF231	2	0	0
DUF2353	2	0	0
DUF2358	2	0	0
DUF2403	2	0	0
DUF2434	2	0	0
DUF2484	2	0	0
DUF2628	2	0	0
DUF2644	2	0	0
DUF2651	2	0	0
DUF2667	2	0	0
DUF267	2	0	0
DUF3115	2	0	0
DUF3119	2	0	0
DUF3189	2	0	0
DUF3223	2	0	0
DUF3366	2	0	0
DUF3420	2	0	0
DUF3437	2	0	0
DUF3449	2	0	0
DUF3493	2	0	0
DUF3529	2	0	0
DUF3611	2	0	0
DUF367	2	0	0
DUF3718	2	0	0
DUF3754	2	0	0
DUF3797	2	0	0
DUF3817	2	0	0
DUF3819	2	0	0
DUF382	2	0	0
DUF423	2	0	0
DUF530	2	0	0
DUF538	2	0	0
DUF572	2	0	0
DUF588	2	0	0
DUF645	2	0	0
DUF706	2	0	0
DUF794	2	0	0
DUF815	2	0	0
DUF836	2	0	0
DUF863	2	0	0
DUF894	2	0	0
DUF939_C	2	0	0
DUF948	2	0	0
DUF997	2	0	0
E1_DerP2_DerF2	2	0	0
E1_dh	2	0	0
Ecm29	2	0	0
EF1G	2	0	0
eIF-5a	2	0	0
eIF-6	2	0	0
eIF3g	2	0	0
ELF	2	0	0
Elf1	2	0	0
ELMO_CED12	2	0	0
Elong-fact-P_C	2	0	0
Elongin_A	2	0	0
EspB	2	0	0
essB	2	0	0
EST1	2	0	0
ETF	2	0	0
EzrA	2	0	0
FAD_binding_6	2	0	0
FAE_3-kCoA_syn1	2	0	0
FBA_2	2	0	0
FBPase	2	0	0
Fer4_3	2	0	0
Fer4_5	2	0	0
Ferrochelatase	2	0	0
FlaC_arch	2	0	0
Flagellin_N	2	0	0
Flavi_NS2B	2	0	0
Flavodoxin_2	2	0	0
FlgN	2	0	0
FliC_SP	2	0	0
FliD_C	2	0	0
FMN_red	2	0	0
Frag1	2	0	0
FtsK_SpoIIIE	2	0	0
Gamma-thionin	2	0	0
GARS_C	2	0	0
GIIM	2	0	0
GLTP	2	0	0
Glucosamine_iso	2	0	0
Glyco_hydro_28	2	0	0
Glyco_hydro_3_C	2	0	0
Glyco_hydro_43	2	0	0
Glyco_hydro_47	2	0	0
Glyco_transf_17	2	0	0
Glyco_transf_43	2	0	0
Glyco_transf_5	2	0	0
Gp_dh_C	2	0	0
Gp_dh_N	2	0	0
Granulin	2	0	0
Gryzun	2	0	0
GspM	2	0	0
GUN4	2	0	0
Hemopexin	2	0	0
Herpes_UL46	2	0	0
Herpes_UL55	2	0	0
HHH	2	0	0
His_biosynth	2	0	0
HisKA	2	0	0
HMA	2	0	0
Homoserine_dh	2	0	0
HOOK	2	0	0
HpcH_HpaI	2	0	0
HR_lesion	2	0	0
HTH_17	2	0	0
HTH_AraC	2	0	0
HTH_Mga	2	0	0
HypD	2	0	0
IKI3	2	0	0
ImpA-rel_N	2	0	0
IU_nuc_hydro	2	0	0
JmjN	2	0	0
KAT11	2	0	0
ketoacyl-synt	2	0	0
L51_S25_CI-B8	2	0	0
LAGLIDADG_2	2	0	0
Ldh_2	2	0	0
Lge1	2	0	0
Lung_7-TM_R	2	0	0
Ly-6_related	2	0	0
M_domain	2	0	0
M16C_assoc	2	0	0
M20_dimer	2	0	0
MAAL_C	2	0	0
Maf	2	0	0
MAM	2	0	0
MarR	2	0	0
MBD	2	0	0
Med13_C	2	0	0
Med26	2	0	0
Mem_trans	2	0	0
Memo	2	0	0
Met_10	2	0	0
Metalloenzyme	2	0	0
Metallothio	2	0	0
MethyltransfD12	2	0	0
Mic1	2	0	0
MinE	2	0	0
MIR	2	0	0
Mnd1	2	0	0
MoeA_N	2	0	0
Mon1	2	0	0
Mpv17_PMP22	2	0	0
MscS_porin	2	0	0
muHD	2	0	0
Myb_DNA-bind_3	2	0	0
N2227	2	0	0
Na_H_Exchanger	2	0	0
NAD_binding_2	2	0	0
NAD_binding_3	2	0	0
NAD_kinase	2	0	0
NADH_4Fe-4S	2	0	0
NDK	2	0	0
Neurochondrin	2	0	0
NIF	2	0	0
NifU	2	0	0
NIR_SIR	2	0	0
Nodulin-like	2	0	0
NPP1	2	0	0
Nrap	2	0	0
NSP13	2	0	0
NUMOD1	2	0	0
NusB	2	0	0
Nyv1_N	2	0	0
Orexin_rec2	2	0	0
Orn_DAP_Arg_deC	2	0	0
OsmC	2	0	0
Oxidored_FMN	2	0	0
Oxidored_q4	2	0	0
PA	2	0	0
PABP	2	0	0
Paf67	2	0	0
PAN_2	2	0	0
Papilloma_E5A	2	0	0
Patatin	2	0	0
PCMT	2	0	0
PCNA_N	2	0	0
PcrB	2	0	0
PD40	2	0	0
PduV-EutP	2	0	0
PDZ	2	0	0
PDZ_assoc	2	0	0
Peptidase_A22B	2	0	0
Peptidase_A3	2	0	0
Peptidase_C12	2	0	0
Peptidase_C71	2	0	0
Peptidase_M20	2	0	0
Peptidase_M3	2	0	0
Peptidase_M50	2	0	0
Peptidase_S28	2	0	0
Pex14_N	2	0	0
Pex24p	2	0	0
PFK	2	0	0
PGM_PMM_II	2	0	0
PGM_PMM_III	2	0	0
phiKZ_IP	2	0	0
PIG-U	2	0	0
PMI_typeI	2	0	0
Pollen_Ole_e_I	2	0	0
Polysacc_synt	2	0	0
potato_inhibit	2	0	0
Pox_TAP	2	0	0
PRA-CH	2	0	0
PrgI	2	0	0
Prion	2	0	0
Profilin	2	0	0
Propeptide_C1	2	0	0
ProSAAS	2	0	0
Prp31_C	2	0	0
PRRSV_2b	2	0	0
PS_Dcarbxylase	2	0	0
PsaL	2	0	0
PsbX	2	0	0
PseudoU_synth_1	2	0	0
PTCB-BRCT	2	0	0
PUB	2	0	0
Put_DNA-bind_N	2	0	0
Pyridox_oxidase	2	0	0
QCR10	2	0	0
QLQ	2	0	0
Rad50_zn_hook	2	0	0
Raffinose_syn	2	0	0
Rap_GAP	2	0	0
Redoxin	2	0	0
Rer1	2	0	0
Retinin_C	2	0	0
Rgp1	2	0	0
Rhabdo_M1	2	0	0
Ribonuc_red_lgC	2	0	0
Ribophorin_I	2	0	0
Ribosomal_60s	2	0	0
Ribosomal_L13e	2	0	0
Ribosomal_L28e	2	0	0
Ribosomal_L30	2	0	0
Ribosomal_L30_N	2	0	0
Ribosomal_L34	2	0	0
Ribosomal_L6	2	0	0
Ribosomal_S13	2	0	0
Ribosomal_S14	2	0	0
Ribosomal_S20p	2	0	0
Ribosomal_S3_N	2	0	0
Ribosomal_S4e	2	0	0
Ribosomal_S6e	2	0	0
RmlD_sub_bind	2	0	0
RNA_pol_Rpb1_3	2	0	0
RNA_pol_Rpb2_1	2	0	0
RNA_pol_Rpb2_4	2	0	0
RNA_pol_Rpb2_7	2	0	0
RNase_E_G	2	0	0
RNase_H2_suC	2	0	0
RNB	2	0	0
RRM_3	2	0	0
RRN3	2	0	0
RsgI_N	2	0	0
Rsm22	2	0	0
S1FA	2	0	0
SAC3_GANP	2	0	0
SAM_1	2	0	0
SAM_2	2	0	0
SAP	2	0	0
SBF	2	0	0
Sdh_cyt	2	0	0
Sec23_helical	2	0	0
Sec2p	2	0	0
SecA_SW	2	0	0
Serine_rich	2	0	0
Shikimate_DH	2	0	0
SlyX	2	0	0
SMN	2	0	0
SOCS_box	2	0	0
Somatostatin	2	0	0
SOUL	2	0	0
Sp100	2	0	0
Spectrin	2	0	0
SpoU_methylas_C	2	0	0
Sprouty	2	0	0
SSrecog	2	0	0
Sterol_MT_C	2	0	0
STT3	2	0	0
SUI1	2	0	0
Sushi_2	2	0	0
SYF2	2	0	0
Syja_N	2	0	0
Symplekin_C	2	0	0
Tachystatin_B	2	0	0
TAP_C	2	0	0
TauE	2	0	0
Tautomerase	2	0	0
TcdB_toxin_midN	2	0	0
TES	2	0	0
TF_Otx	2	0	0
TF_Zn_Ribbon	2	0	0
Tfb4	2	0	0
THF_DHG_CYH_C	2	0	0
Thg1	2	0	0
Thi4	2	0	0
Thiolase_N	2	0	0
ThiW	2	0	0
ThylakoidFormat	2	0	0
Tic20	2	0	0
Tmemb_185A	2	0	0
TMF_TATA_bd	2	0	0
Tnp_P_element	2	0	0
Transaldolase	2	0	0
Transket_pyr	2	0	0
Transketolase_N	2	0	0
Transposase_22	2	0	0
TRAPPC9-Trs120	2	0	0
TrbC	2	0	0
Trigger_C	2	0	0
tRNA_Me_trans	2	0	0
tRNA_synt_1c_R2	2	0	0
Troponin	2	0	0
Trp_Tyr_perm	2	0	0
TSNR_N	2	0	0
UBA_e1_thiolCys	2	0	0
UBACT	2	0	0
Ubie_methyltran	2	0	0
Ubiq_cyt_C_chap	2	0	0
UDP-g_GGTase	2	0	0
UDPGP	2	0	0
UPF0020	2	0	0
UPF0079	2	0	0
UPF0102	2	0	0
UreF	2	0	0
Uricase	2	0	0
V-ATPase_H_C	2	0	0
Vac_ImportDeg	2	0	0
Vac14_Fig4_bd	2	0	0
VHS	2	0	0
Viral_helicase1	2	0	0
Vitellogenin_N	2	0	0
Vps35	2	0	0
Vps5	2	0	0
Vps52	2	0	0
WBP-1	2	0	0
WT1	2	0	0
XPC-binding	2	0	0
YccV-like	2	0	0
YMF19	2	0	0
YscO	2	0	0
zf-4CXXC_R1	2	0	0
zf-B_box	2	0	0
zf-C2H2_2	2	0	0
zf-CW	2	0	0
zf-GRF	2	0	0
zf-H2C2	2	0	0
zf-HIT	2	0	0
zf-LITAF-like	2	0	0
zf-MIZ	2	0	0
7TMR-HDED	1	1	20.197
ADK_lid	1	1	20.197
Alg6_Alg8	1	1	20.197
Anth_synt_I_N	1	1	20.197
ATP-synt_ab_N	1	1	20.197
Attachment_P66	1	1	20.197
Baculo_PEP_N	1	1	20.197
C6_DPF	1	1	20.197
CPSase_L_D2	1	1	20.197
DegS	1	1	20.197
DsbC	1	1	20.197
DUF1640	1	1	20.197
DUF1736	1	1	20.197
DUF1897	1	1	20.197
DUF1966	1	1	20.197
DUF2042	1	1	20.197
DUF2054	1	1	20.197
DUF2339	1	1	20.197
DUF3830	1	1	20.197
DUF457	1	1	20.197
DUF777	1	1	20.197
DUF900	1	1	20.197
DUF996	1	1	20.197
DX	1	1	20.197
EBV-NA1	1	1	20.197
eIF-1a	1	1	20.197
Endosulfine	1	1	20.197
Fibrillarin	1	1	20.197
FSH1	1	1	20.197
FtsH_ext	1	1	20.197
Glyco_hydro_32C	1	1	20.197
Hemocyanin_C	1	1	20.197
Herpes_UL49_1	1	1	20.197
Herpes_UL6	1	1	20.197
IL5	1	1	20.197
Integrin_B_tail	1	1	20.197
IPK	1	1	20.197
Laminin_I	1	1	20.197
Laminin_II	1	1	20.197
LcrV	1	1	20.197
Lentiviral_Tat	1	1	20.197
Lentivirus_VIF	1	1	20.197
Lig_chan	1	1	20.197
Med2	1	1	20.197
MVIN	1	1	20.197
NUC153	1	1	20.197
Occludin_ELL	1	1	20.197
Orbi_NS3	1	1	20.197
Oxidored_q2	1	1	20.197
PGAP1	1	1	20.197
PKD_channel	1	1	20.197
PsbH	1	1	20.197
PsbN	1	1	20.197
PsbT	1	1	20.197
PseudoU_synth_2	1	1	20.197
PSII	1	1	20.197
RE_NgoFVII	1	1	20.197
Recep_L_domain	1	1	20.197
Rep_fac-A_C	1	1	20.197
Ribosomal_L19e	1	1	20.197
Ribosomal_L32p	1	1	20.197
Ribosomal_L36	1	1	20.197
Ribosomal_S11	1	1	20.197
Ribosomal_S15	1	1	20.197
Ribosomal_S5_C	1	1	20.197
Ribosomal_S7e	1	1	20.197
RNA_pol_A_bac	1	1	20.197
RNA_pol_A_CTD	1	1	20.197
SICA_alpha	1	1	20.197
Sybindin	1	1	20.197
TAFH	1	1	20.197
TIR-like	1	1	20.197
Tmpp129	1	1	20.197
Tom37_C	1	1	20.197
tRNA-synt_1e	1	1	20.197
Tweety	1	1	20.197
UPF0233	1	1	20.197
Vac7	1	1	20.197
VKOR	1	1	20.197
vMSA	1	1	20.197
Vps39_1	1	1	20.197
Vps51	1	1	20.197
VSP	1	1	20.197
WXG100	1	1	20.197
YagB_YeeU_YfjZ	1	1	20.197
2-oxoacid_dh	1	0	0
5-FTHF_cyc-lig	1	0	0
7tm_1	1	0	0
7TM_GPCR_Srd	1	0	0
7TM_GPCR_Srj	1	0	0
7TM_GPCR_Srsx	1	0	0
A_deaminase	1	0	0
AAA_PrkA	1	0	0
AalphaY_MDB	1	0	0
ABA_GPCR	1	0	0
Abhydrolase_3	1	0	0
Abi	1	0	0
ACOX	1	0	0
Activator_LAG-3	1	0	0
Acyl-CoA_dh_1	1	0	0
Acyl-CoA_dh_N	1	0	0
Ada_Zn_binding	1	0	0
Adaptin_binding	1	0	0
Adeno_100	1	0	0
Adeno_E1B_19K	1	0	0
Adeno_E1B_55K	1	0	0
Adeno_knob	1	0	0
ADH_N	1	0	0
AFG1_ATPase	1	0	0
Aft1_HRR	1	0	0
Agenet	1	0	0
AHS1	1	0	0
AIRS_C	1	0	0
AlaDh_PNT_N	1	0	0
Ald_Xan_dh_C	1	0	0
Alg14	1	0	0
Alliinase_C	1	0	0
ALMT	1	0	0
Alpha_E1_glycop	1	0	0
Alpha-amyl_C	1	0	0
Alpha-amyl_C2	1	0	0
Alpha-amylase_C	1	0	0
AMA-1	1	0	0
Amidohydro_1	1	0	0
Aminotran_4	1	0	0
AmiS_UreI	1	0	0
AMO	1	0	0
ANF_receptor	1	0	0
Anoctamin	1	0	0
Anticodon_1	1	0	0
Antifungal_pept	1	0	0
Antimicrobial_6	1	0	0
ApbA	1	0	0
APG12	1	0	0
APG6	1	0	0
APOBEC_N	1	0	0
Apocytochr_F_C	1	0	0
ApoLp-III	1	0	0
Arabinose_bd	1	0	0
Archaeal_AmoA	1	0	0
Archease	1	0	0
Arena_nucleocap	1	0	0
Arfaptin	1	0	0
Arg_tRNA_synt_N	1	0	0
ArgK	1	0	0
ArsA_ATPase	1	0	0
ASFV_L11L	1	0	0
Asp_Glu_race	1	0	0
AstE_AspA	1	0	0
ATG_C	1	0	0
ATG13	1	0	0
ATG22	1	0	0
Atg8	1	0	0
ATP_bind_2	1	0	0
ATP-grasp_2	1	0	0
ATP-synt_DE_N	1	0	0
ATP11	1	0	0
AtpR	1	0	0
Auxin_inducible	1	0	0
AvrD	1	0	0
AWPM-19	1	0	0
B-block_TFIIIC	1	0	0
B5	1	0	0
Bac_DnaA	1	0	0
Bac_export_2	1	0	0
Bac_transf	1	0	0
Baculo_E56	1	0	0
Baculo_IE-1	1	0	0
Baculo_p48	1	0	0
Bap31	1	0	0
BAR_2	1	0	0
BcrAD_BadFG	1	0	0
BCSC_C	1	0	0
BDV_P10	1	0	0
Beta_elim_lyase	1	0	0
BetaGal_dom2	1	0	0
Biotin_carb_C	1	0	0
Biotin_lipoyl	1	0	0
Bombesin	1	0	0
BRCA-2_OB3	1	0	0
BRK	1	0	0
Bt_P21	1	0	0
BT1	1	0	0
Bunya_G2	1	0	0
bZIP_Maf	1	0	0
C1q	1	0	0
C4dic_mal_tran	1	0	0
C8	1	0	0
CagE_TrbE_VirB	1	0	0
Calcipressin	1	0	0
Calponin	1	0	0
CaM_binding	1	0	0
Carb_anhydrase	1	0	0
CARM1	1	0	0
Cas_Cas2CT1978	1	0	0
CAS_CSE1	1	0	0
Cas_Csm6	1	0	0
Cas_Csy3	1	0	0
CASP_C	1	0	0
Cation_ATPase_N	1	0	0
Cauli_VI	1	0	0
CBFB_NFYA	1	0	0
CbiA	1	0	0
CbiX	1	0	0
Cbl_N	1	0	0
CBM_1	1	0	0
CBM_11	1	0	0
CBM_14	1	0	0
CBM_20	1	0	0
CBM_3	1	0	0
CBM_X	1	0	0
CcmH	1	0	0
CD34_antigen	1	0	0
CDC37_M	1	0	0
CDC45	1	0	0
CDC48_2	1	0	0
CDC48_N	1	0	0
CDC50	1	0	0
CDP-OH_P_tran_2	1	0	0
Cellulase	1	0	0
Cenp-B_dimeris	1	0	0
CFEM	1	0	0
CG-1	1	0	0
CHASE	1	0	0
CHASE3	1	0	0
CHL4	1	0	0
Choline_kinase	1	0	0
Chordopox_A30L	1	0	0
Chordopox_L2	1	0	0
Chorion_2	1	0	0
CK1gamma_C	1	0	0
Clathrin_propel	1	0	0
Cluap1	1	0	0
CM1	1	0	0
CM2	1	0	0
CMAS	1	0	0
Cmc1	1	0	0
Cnl2_NKP2	1	0	0
Coagulin	1	0	0
Coatomer_E	1	0	0
Cob_adeno_trans	1	0	0
CobN-Mg_chel	1	0	0
CobU	1	0	0
Cohesin_HEAT	1	0	0
Coiled-coil_56	1	0	0
Colicin_D	1	0	0
Colicin_V	1	0	0
Competence	1	0	0
Complex1_24kDa	1	0	0
ComX	1	0	0
Condensation	1	0	0
Connexin_CCC	1	0	0
COPI_assoc	1	0	0
Coprogen_oxidas	1	0	0
COQ9	1	0	0
CorA	1	0	0
Cortex-I_coil	1	0	0
COX3	1	0	0
COX7a	1	0	0
CpeT	1	0	0
Cpn10	1	0	0
CRCB	1	0	0
Cryptochrome_C	1	0	0
CSS-motif	1	0	0
CTK3	1	0	0
CTP_transf_3	1	0	0
Cu-oxidase	1	0	0
Cu2_monooxygen	1	0	0
Cutinase	1	0	0
CwfJ_C_2	1	0	0
CybS	1	0	0
Cyclase_polyket	1	0	0
Cystatin	1	0	0
CytoC_RC	1	0	0
Cytochrom_B558a	1	0	0
Dabb	1	0	0
DAGAT	1	0	0
DALR_1	1	0	0
DALR_2	1	0	0
DASH_Dad3	1	0	0
Daxx	1	0	0
DCP1	1	0	0
DDE_2	1	0	0
DDE_Tnp_ISL3	1	0	0
DDHD	1	0	0
DDOST_48kD	1	0	0
DDRGK	1	0	0
DEAD_2	1	0	0
Ded_cyto	1	0	0
Defensin_2	1	0	0
Dehyd-heme_bind	1	0	0
Deltaretro_Tax	1	0	0
DER1	1	0	0
Det1	1	0	0
Dev_Cell_Death	1	0	0
DevR	1	0	0
DivIC	1	0	0
DJ-1_PfpI	1	0	0
DMA	1	0	0
DMPK_coil	1	0	0
DMRL_synthase	1	0	0
DNA_ligase_A_M	1	0	0
DNA_ligase_A_N	1	0	0
DNA_ligase_IV	1	0	0
DNA_photolyase	1	0	0
DNA_pol_B_2	1	0	0
DNA_pol3_alph_N	1	0	0
DNA_topoisoIV	1	0	0
DNApol3-delta_C	1	0	0
DPM3	1	0	0
DPPIV_N	1	0	0
DRIM	1	0	0
DsbB	1	0	0
DsbD	1	0	0
dsDNA_bind	1	0	0
Dsh_C	1	0	0
DUF1009	1	0	0
DUF1010	1	0	0
DUF1043	1	0	0
DUF1049	1	0	0
DUF1067	1	0	0
DUF1068	1	0	0
DUF1076	1	0	0
DUF1097	1	0	0
DUF1110	1	0	0
DUF1115	1	0	0
DUF1118	1	0	0
DUF1143	1	0	0
DUF1147	1	0	0
DUF1158	1	0	0
DUF1162	1	0	0
DUF1190	1	0	0
DUF1196	1	0	0
DUF1228	1	0	0
DUF1237	1	0	0
DUF124	1	0	0
DUF1272	1	0	0
DUF1297	1	0	0
DUF1308	1	0	0
DUF1324	1	0	0
DUF1342	1	0	0
DUF1389	1	0	0
DUF1460	1	0	0
DUF1464	1	0	0
DUF1515	1	0	0
DUF155	1	0	0
DUF1560	1	0	0
DUF1572	1	0	0
DUF16	1	0	0
DUF1604	1	0	0
DUF1636	1	0	0
DUF1637	1	0	0
DUF167	1	0	0
DUF1675	1	0	0
DUF1677	1	0	0
DUF1690	1	0	0
DUF1691	1	0	0
DUF1700	1	0	0
DUF1712	1	0	0
DUF1722	1	0	0
DUF1742	1	0	0
DUF1749	1	0	0
DUF1754	1	0	0
DUF1776	1	0	0
DUF1777	1	0	0
DUF1815	1	0	0
DUF1818	1	0	0
DUF1865	1	0	0
DUF1980	1	0	0
DUF1982	1	0	0
DUF1990	1	0	0
DUF2062	1	0	0
DUF2078	1	0	0
DUF2106	1	0	0
DUF212	1	0	0
DUF2142	1	0	0
DUF2154	1	0	0
DUF2197	1	0	0
DUF2205	1	0	0
DUF2251	1	0	0
DUF2257	1	0	0
DUF2298	1	0	0
DUF2304	1	0	0
DUF2346	1	0	0
DUF2369	1	0	0
DUF2370	1	0	0
DUF2404	1	0	0
DUF2408	1	0	0
DUF2428	1	0	0
DUF2450	1	0	0
DUF2452	1	0	0
DUF2457	1	0	0
DUF2476	1	0	0
DUF2477	1	0	0
DUF2480	1	0	0
DUF2507	1	0	0
DUF2527	1	0	0
DUF2532	1	0	0
DUF2542	1	0	0
DUF255	1	0	0
DUF2552	1	0	0
DUF2555	1	0	0
DUF2616	1	0	0
DUF2632	1	0	0
DUF2680	1	0	0
DUF2681	1	0	0
DUF2701	1	0	0
DUF2721	1	0	0
DUF2724	1	0	0
DUF2729	1	0	0
DUF2753	1	0	0
DUF2755	1	0	0
DUF2773	1	0	0
DUF2789	1	0	0
DUF2797	1	0	0
DUF2800	1	0	0
DUF2825	1	0	0
DUF2827	1	0	0
DUF2890	1	0	0
DUF2930	1	0	0
DUF2955	1	0	0
DUF2972	1	0	0
DUF2992	1	0	0
DUF300	1	0	0
DUF302	1	0	0
DUF3086	1	0	0
DUF3088	1	0	0
DUF3093	1	0	0
DUF3133	1	0	0
DUF3142	1	0	0
DUF3160	1	0	0
DUF3205	1	0	0
DUF3276	1	0	0
DUF3307	1	0	0
DUF3309	1	0	0
DUF3317	1	0	0
DUF3325	1	0	0
DUF3328	1	0	0
DUF3332	1	0	0
DUF3339	1	0	0
DUF3351	1	0	0
DUF3384	1	0	0
DUF3395	1	0	0
DUF3403	1	0	0
DUF3413	1	0	0
DUF3432	1	0	0
DUF3448	1	0	0
DUF3450	1	0	0
DUF3464	1	0	0
DUF3473	1	0	0
DUF3475	1	0	0
DUF3491	1	0	0
DUF3496	1	0	0
DUF3498	1	0	0
DUF3508	1	0	0
DUF3522	1	0	0
DUF3538	1	0	0
DUF3542	1	0	0
DUF3548	1	0	0
DUF3552	1	0	0
DUF3561	1	0	0
DUF3566	1	0	0
DUF3572	1	0	0
DUF3586	1	0	0
DUF3591	1	0	0
DUF3594	1	0	0
DUF3623	1	0	0
DUF3651	1	0	0
DUF3657	1	0	0
DUF3666	1	0	0
DUF3679	1	0	0
DUF3685	1	0	0
DUF3687	1	0	0
DUF3689	1	0	0
DUF3700	1	0	0
DUF3720	1	0	0
DUF3721	1	0	0
DUF3731	1	0	0
DUF3732	1	0	0
DUF3735	1	0	0
DUF3741	1	0	0
DUF3755	1	0	0
DUF3770	1	0	0
DUF3774	1	0	0
DUF3776	1	0	0
DUF3788	1	0	0
DUF3789	1	0	0
DUF384	1	0	0
DUF3856	1	0	0
DUF397	1	0	0
DUF416	1	0	0
DUF427	1	0	0
DUF434	1	0	0
DUF448	1	0	0
DUF483	1	0	0
DUF567	1	0	0
DUF59	1	0	0
DUF599	1	0	0
DUF607	1	0	0
DUF616	1	0	0
DUF618	1	0	0
DUF654	1	0	0
DUF667	1	0	0
DUF674	1	0	0
DUF707	1	0	0
DUF717	1	0	0
DUF720	1	0	0
DUF737	1	0	0
DUF754	1	0	0
DUF756	1	0	0
DUF758	1	0	0
DUF764	1	0	0
DUF791	1	0	0
DUF793	1	0	0
DUF812	1	0	0
DUF819	1	0	0
DUF833	1	0	0
DUF837	1	0	0
DUF845	1	0	0
DUF846	1	0	0
DUF869	1	0	0
DUF89	1	0	0
DUF898	1	0	0
DUF908	1	0	0
DUF936	1	0	0
DUF946	1	0	0
DUF947	1	0	0
DUF962	1	0	0
DUF971	1	0	0
Dus	1	0	0
EB	1	0	0
EBP	1	0	0
EF_assoc_1	1	0	0
EF_assoc_2	1	0	0
EF-1_beta_acid	1	0	0
EFP	1	0	0
EFP_N	1	0	0
EGF_3	1	0	0
EGF_alliinase	1	0	0
EII-Sor	1	0	0
Elicitin	1	0	0
EMI	1	0	0
EMP24_GP25L	1	0	0
Endonuclease_7	1	0	0
Endostatin	1	0	0
Eno-Rase_NADH_b	1	0	0
EnY2	1	0	0
ER_lumen_recept	1	0	0
Erg28	1	0	0
ERG4_ERG24	1	0	0
ERp29	1	0	0
Erythrovirus_X	1	0	0
EssA	1	0	0
Esterase_phd	1	0	0
ETC_C1_NDUFA5	1	0	0
ETX_MTX2	1	0	0
Evr1_Alr	1	0	0
ExbD	1	0	0
ExoD	1	0	0
F_bP_aldolase	1	0	0
FA_desaturase_2	1	0	0
FabA	1	0	0
FAD_binding_8	1	0	0
FadA	1	0	0
FaeA	1	0	0
FAINT	1	0	0
FANCL_C	1	0	0
Far-17a_AIG1	1	0	0
FAT	1	0	0
FdhE	1	0	0
Fe_hyd_lg_C	1	0	0
Ferric_reduct	1	0	0
FeThRed_A	1	0	0
FeThRed_B	1	0	0
FFD_TFG	1	0	0
FhuF_C	1	0	0
FIBP	1	0	0
Fibrinogen_aC	1	0	0
Fig1	1	0	0
Filaggrin	1	0	0
Filamin	1	0	0
Fim-adh_lectin	1	0	0
FixO	1	0	0
Flavi_DEAD	1	0	0
Flavi_glycop_C	1	0	0
Flavi_NS1	1	0	0
Flavokinase	1	0	0
FliP	1	0	0
FliS	1	0	0
Fmp27_WPPW	1	0	0
FmrO	1	0	0
fn1	1	0	0
fn3	1	0	0
FNIP	1	0	0
FR47	1	0	0
Frataxin_Cyay	1	0	0
Frigida	1	0	0
Fructosamin_kin	1	0	0
FtsJ	1	0	0
FTSW_RODA_SPOVE	1	0	0
FumaraseC_C	1	0	0
Fumarate_red_D	1	0	0
Fusion_gly	1	0	0
FXR1P_C	1	0	0
FYDLN_acid	1	0	0
FYRN	1	0	0
GAD	1	0	0
Gal-3-0_sulfotr	1	0	0
Galactosyl_T	1	0	0
Gamma-COP	1	0	0
GAPT	1	0	0
GAS2	1	0	0
GATase	1	0	0
GBP	1	0	0
GBV-C_env	1	0	0
GCK	1	0	0
GCV_H	1	0	0
GDA1_CD39	1	0	0
GED	1	0	0
Gemini_AL2	1	0	0
GerE	1	0	0
GerPC	1	0	0
GFO_IDH_MocA_C	1	0	0
GldM_N	1	0	0
GLE1	1	0	0
GLF	1	0	0
Gln-synt_C	1	0	0
Gln-synt_N	1	0	0
Glt_symporter	1	0	0
Glu-tRNAGln	1	0	0
Glucoamylase	1	0	0
Glutaredoxin	1	0	0
GlutR_N	1	0	0
Gly-rich_Ago1	1	0	0
Glyco_hydro_17	1	0	0
Glyco_hydro_18	1	0	0
Glyco_hydro_2_C	1	0	0
Glyco_hydro_35	1	0	0
Glyco_hydro_39	1	0	0
Glyco_hydro_70	1	0	0
Glyco_hydro_79n	1	0	0
Glyco_transf_22	1	0	0
Glyco_transf_25	1	0	0
Glycos_transf_3	1	0	0
Glyoxal_oxid_N	1	0	0
Glypican	1	0	0
GMC_oxred_N	1	0	0
GP11	1	0	0
gp12-short_mid	1	0	0
GP4	1	0	0
GP41	1	0	0
GPI2	1	0	0
Grp1_Fun34_YaaH	1	0	0
GSK-3_bind	1	0	0
GWT1	1	0	0
GYF	1	0	0
HAMP	1	0	0
Hanta_nucleocap	1	0	0
HCO3_cotransp	1	0	0
HCV_NS1	1	0	0
Herp-Cyclin	1	0	0
Herpes_gE	1	0	0
Herpes_glycop	1	0	0
Herpes_ICP4_C	1	0	0
Herpes_IE2_3	1	0	0
Herpes_IE68	1	0	0
Herpes_LAMP2	1	0	0
Herpes_LP	1	0	0
Herpes_UL45	1	0	0
Herpes_UL47	1	0	0
Herpes_UL52	1	0	0
Herpes_UL87	1	0	0
Hexose_dehydrat	1	0	0
[truncated: 560 more rows]
